# Supplementary material for: Human gut Bacteroides capture vitamin B12 via cell surface-exposed lipoproteins
Source: eLife. 2018 Sep 18;7:e37138. doi: 10.7554/eLife.37138 (PMC6143338; doi:10.7554/eLife.37138)
Supplement: Supplementary file 1. — (Table S2) Amino acid sequences of 114 BtuG homologs used to create the sequence logo in Figure 2A. (Table S3) Bacterial strains, plasmids and oligonucleotide primers used in this study. [file elife-37138-supp1.xlsx]

## Sheet: Table S1
Table S1. Identified BtuB-BtuG pairs.
Genome ID	Organism	Operon(s) (Degnan et al. 2014)	Riboswitch(es)	BtuB Family	BtuB	BtuG2 homolog	Closest BT homolog	ID to BT homolog
67	Bacteroides cellulosilyticus DSM 14838	351	BACCELL_B12_04	BtuB family A	BACCELL01030	BACCELL01029	BT2095	25.39
86	Bacteroides plebeius DSM 17135	1115	BACPLE_B12_03	BtuB family A	BACPLE03025	BACPLE03024	BT2095	24.41
77	Bacteroides stercoris ATCC 43183	377	BACSTE_B12_04	BtuB family A	BACSTE00919	BACSTE00918	BT1490	25.15
11	Bacteroides uniformis ATCC 8492	1792	BACUNI_B12_05	BtuB family A	BACUNI04579	BACUNI04578	BT1490	27.13
4	Bacteroides vulgatus ATCC 8482	870	BVU_B12_07	BtuB family A	BVU2057	BVU2056	BT1490	28.86
118	Bacteroides WH2	2181+2182	BWH2_B12_01	BtuB family A	BWH25048	BWH25049	BT2095	25.51
162	Bacteroides sp. D20	1043	HMPREF0969_B12_01	BtuB family A	HMPREF096902799	HMPREF096902800	BT1490	27.13
158	Bacteroides sp. 4_1_36	1116	HMPREF1007_B12_04	BtuB family A	HMPREF100702751	HMPREF100702750	BT1490	27.13
161	Bacteroides clarus YIT 12056	537	HMPREF9445_B12_1	BtuB family A	HMPREF944501357	HMPREF944501358	BT1490	26.54
563	Odoribacter laneus YIT 12061	927	HMPREF9449_B12_03	BtuB family A	HMPREF944902024	HMPREF944902023	BT1490	30.46
150	Bacteroides sp. 2_1_7	200	B2_B12_09	BtuB family B	B2010100002422	B2010100002417	BT1490	39.35
27	Parabacteroides distasonis ATCC 8503	1323	BDI_B12_03	BtuB family B	BDI3417	BDI3418	BT1490	39.35
148	Bacteroides sp. 2_1_33B	694	HMPREF0103_B12_07	BtuB family B	HMPREF01031743	HMPREF01031742	BT1490	39.4
153	Bacteroides sp. 3_1_19	190	HMPREF0104_B12_06	BtuB family B	HMPREF010400509	HMPREF010400510	BT1490	39.35
422	Parabacteroides sp. D13	232	HMPREF0619_B12_08	BtuB family B	HMPREF061900625	HMPREF061900626	BT1490	39.35
152	Bacteroides sp. 20_3	164	HMPREF9008_B12_06	BtuB family B	HMPREF900801226	HMPREF900801227	BT1490	39.35
69	Parabacteroides merdae ATCC 43184	10	PARMER_B12_03	BtuB family B	PARMER00026	PARMER00027	BT1490	31.37
94	Parabacteroides johnsonii DSM 18315	1606	PRABACTJOHN_B12_07	BtuB family B	PRABACTJOHN04314	PRABACTJOHN04313	BT1490	43.25
230	Dysgonomonas mossii DSM 22836	610	HMPREF9456_B12_04	BtuB family C	HMPREF945601483	HMPREF945601482	BT1490	28.11
117	Bacteroides coprophilus DSM 18228	1321	BACCOPRO_B12_03	BtuB family D	BACCOPRO03547	BACCOPRO03546	BT1490	28.82
81	Bacteroides intestinalis DSM 17393	1899	BACINT_B12_02	BtuB family D	BACINT04968	BACINT04969	BT1490	31.21
564	Paraprevotella clara YIT 11840	358	HMPREF9441_B12_04	BtuB family D	HMPREF944101028	HMPREF944101027	BT1490	30.03
423	Paraprevotella xylaniphila YIT 11841	81	HMPREF9442_B12_03	BtuB family D	HMPREF944200217	HMPREF944200218	BT1490	29.36
160	Bacteroides sp. 9_1_42FAA	1606	BSBG_B12_010	BtuB family E	BSBG04143	BSBG04142	BT1490	33.84
164	Bacteroides dorei 5_1_36/D4	938	BSEG_B12_08	BtuB family E	BSEG03874	BSEG03873	BT1490	33.84
159	Bacteroides sp. 4_3_47FAA	648	BSFG_B12_06	BtuB family E	BSFG02329	BSFG02328	BT1490	33.33
155	Bacteroides sp. 3_1_33FAA	425	HMPREF0105_B12_03	BtuB family E	HMPREF01051046	HMPREF01051047	BT1490	33.84
165	Bacteroides eggerthii 1_2_48FAA	162	HMPREF1016_B12_03	BtuB family E	HMPREF101600414	HMPREF101600415	BT1490	30.46
156	Bacteroides sp. 3_1_40A	1583	HMPREF9011_B12_06	BtuB family E	HMPREF901103822	HMPREF901103821	BT1490	33.33
166	Bacteroides fluxus YIT 12057	443	HMPREF9446_B12_04	BtuB family E	HMPREF944601082	HMPREF944601081	BT1490	32.15
431	Prevotella salivae DSM 15606	127	HMPREF9420_B12_01	BtuB family F	HMPREF94200294	HMPREF94200293	BT1490	25.71
2	Bacteroides caccae ATCC 43185	921	BACCAC_B12_04	BtuB family G	BACCAC02375	BACCAC02374	BT1490	68.44
64	Bacteroides coprocola DSM 17136	1442	BACCOP_B12_05	BtuB family G	BACCOP03596	BACCOP03595	BT1490	64.98
109	Bacteroides sp. D2	1247	BacD_B12_05	BtuB family G	BacD2010100017445	BacD2010100017440	BT1490	65.24
91	Bacteroides finegoldii DSM 17565	280	BACFIN_B12_05	BtuB family G	BACFIN05534	BACFIN05533	BT1490	63.98
100	Bacteroides fragilis 3_1_12	332	Bfra_B12_06	BtuB family G	Bfra3010100004481	Bfra3010100004476	BT1490	64.19
101	Bacteroides sp. D1	944	BSAG_B12_03	BtuB family G	BSAG02358	BSAG02357	BT1490	67.47
151	Bacteroides sp. 2_2_4	117	BSCG_B12_01	BtuB family G	BSCG00261	BSCG00262	BT1490	65.09
110	Bacteroides sp. 1_1_6	1898	BSIG_B12_01	BtuB family G	BSIG04781	BSIG04782	BT1490	98.78
3	Bacteroides thetaiotaomicron VPI-5482	609	BT_B12_01	BtuB family G	BT1489	BT1490	BT1490	100
144	Bacteroides sp. 1_1_14	1276	HMPREF9007_B12_02	BtuB family G	HMPREF900703193	HMPREF900703192	BT1490	99.08
173	Bacteroides xylanisolvens SD CC 1b	610	CW3_B12_03	BtuB family G	CW33335	CW33334	BT1490	67.47
146	Bacteroides sp. 2_1_16	203	HMPREF0101_B12_06	BtuB family G	HMPREF010100529	HMPREF010100528	BT1490	64.19
147	Bacteroides sp. 2_1_22	1627	HMPREF0102_B12_02	BtuB family G	HMPREF010203987	HMPREF010203988	BT1490	67.47
163	Bacteroides sp. D22	908	HMPREF0106_B12_01	BtuB family G	HMPREF010602338	HMPREF010602339	BT1490	67.72
145	Bacteroides sp. 1_1_30	1620	HMPREF0127_B12_05	BtuB family G	HMPREF012704049	HMPREF012704048	BT1490	67.42
167	Bacteroides ovatus 3_8_47FAA	645	HMPREF1017_B12_01	BtuB family G	HMPREF101701884	HMPREF101701885	BT1490	65.24
149	Bacteroides sp. 2_1_56FAA	624	HMPREF1018_B12_04	BtuB family G	HMPREF101801682	HMPREF101801681	BT1490	64.19
154	Bacteroides sp. 3_1_23	810	HMPREF9010_B12_02	BtuB family G	HMPREF901002195	HMPREF901002196	BT1490	69.33
2	Bacteroides caccae ATCC 43185	1245	BACCAC_B12_03	BtuB family H	BACCAC03124	BACCAC03125	BT1490	32.76
67	Bacteroides cellulosilyticus DSM 14838	580	BACCELL_B12_03	BtuB family H	BACCELL01617	BACCELL01616	BT1490	33.16
64	Bacteroides coprocola DSM 17136	1256	BACCOP_B12_03	BtuB family H	BACCOP03121	BACCOP03120	BT1490	30.72
109	Bacteroides sp. D2	1440	BacD_B12_03	BtuB family H	BacD2010100019729	BacD2010100019734	BT1490	32.82
91	Bacteroides finegoldii DSM 17565	584	BACFIN_B12_04	BtuB family H	BACFIN06385	BACFIN06386	BT1490	32.82
86	Bacteroides plebeius DSM 17135	17	BACPLE_B12_02	BtuB family H	BACPLE00041	BACPLE00040	BT1490	30.47
101	Bacteroides sp. D1	1041	BSAG_B12_05	BtuB family H	BSAG02572	BSAG02571	BT1490	32.76
151	Bacteroides sp. 2_2_4	1301	BSCG_B12_07	BtuB family H	BSCG03329	BSCG03328	BT1490	32.82
118	Bacteroides WH2	1141	BWH2_B12_04	BtuB family H	BWH22763	BWH22762	BT1490	33.16
173	Bacteroides xylanisolvens SD CC 1b	23	CW3_B12_02	BtuB family H	CW31516	CW31517	BT1490	32.76
147	Bacteroides sp. 2_1_22	797	HMPREF0102_B12_04	BtuB family H	HMPREF010201940	HMPREF010201941	BT1490	32.76
163	Bacteroides sp. D22	97	HMPREF0106_B12_04	BtuB family H	HMPREF010600183	HMPREF010600182	BT1490	32.76
145	Bacteroides sp. 1_1_30	473	HMPREF0127_B12_02	BtuB family H	HMPREF012701153	HMPREF012701154	BT1490	32.76
167	Bacteroides ovatus 3_8_47FAA	1495	HMPREF1017_B12_07	BtuB family H	HMPREF101704130	HMPREF101704129	BT1490	32.82
573	Tannerella sp. 6_1_58FAA_CT1	1058	HMPREF1033_B12_03	BtuB family H	HMPREF103302550	HMPREF103302551	BT1490	32.7
154	Bacteroides sp. 3_1_23	1331	HMPREF9010_B12_07	BtuB family H	HMPREF901003649	HMPREF901003648	BT1490	33.08
422	Parabacteroides sp. D13	224	HMPREF0619_B12_12	BtuB family I	HMPREF061900611	HMPREF061900610	BT1490	31.52
152	Bacteroides sp. 20_3	156	HMPREF9008_B12_09	BtuB family I	HMPREF900801212	HMPREF900801211	BT1490	31.01
564	Paraprevotella clara YIT 11840	783	HMPREF9441_B12_05	BtuB family I	HMPREF944102233	HMPREF944102232	BT1490	31.92
132	Alistipes sp. HGB5	555	HMPREF9720_B12_08	BtuB family I	HMPREF97202498	HMPREF97202497	BT1490	29.38
102	Prevotella copri DSM 18205	364	PREVCOP_B12_01	BtuB family I	PREVCOP04326	PREVCOP04327	BT1490	35.05
565	Prevotella stercorea DSM 18206	807	HMPREF0673_B12_01	BtuB family J	HMPREF067301907
81	Bacteroides intestinalis DSM 17393	1621	BACINT_B12_04	BtuB family K	BACINT04256	BACINT04257	BT2095	25
417	Odoribacter splanchnicus DSM 20712	803	Odosp_B12_05	BtuB family K	Odosp2043	Odosp2042	BT1954	25.57
460	Alistipes indistinctus YIT 12060	267	HMPREF9450_B12_05	BtuB family L	HMPREF945000505	HMPREF945000508	BT2095	58.72
132	Alistipes sp. HGB5	533	HMPREF9720_B12_02	BtuB family M	HMPREF97202918	HMPREF97202916	BT2095	50.87
48	Alistipes putredinis DSM 17216	93	ALIPUT_B12_06	BtuB family N	ALIPUT00201	ALIPUT00204	BT1954	72.53
48	Alistipes putredinis DSM 17216	331	ALIPUT_B12_05	BtuB family N	ALIPUT00770	ALIPUT00771	BT1954	99.7
64	Bacteroides coprocola DSM 17136	1213	BACCOP_B12_01	BtuB family N	BACCOP03022	BACCOP03021	BT1954	100
117	Bacteroides coprophilus DSM 18228	754	BACCOPRO_B12_01	BtuB family N	BACCOPRO02034	BACCOPRO02032	BT1954	79.49
91	Bacteroides finegoldii DSM 17565	166	BACFIN_B12_01	BtuB family N	BACFIN05187	BACFIN05186	BT1954	100
86	Bacteroides plebeius DSM 17135	939	BACPLE_B12_01	BtuB family N	BACPLE02589	BACPLE02588	BT1954	99.4
77	Bacteroides stercoris ATCC 43183	331	BACSTE_B12_03	BtuB family N	BACSTE00795	BACSTE00796	BT1954	100
11	Bacteroides uniformis ATCC 8492	1164	BACUNI_B12_04	BtuB family N	BACUNI02893	BACUNI02894	BT1954	100
101	Bacteroides sp. D1	1409	BSAG_B12_01	BtuB family N	BSAG03430	BSAG03429	BT1954	100
160	Bacteroides sp. 9_1_42FAA	457	BSBG_B12_07	BtuB family N	BSBG01238	BSBG01240	BT1954	79.49
151	Bacteroides sp. 2_2_4	137+138	BSCG_B12_04	BtuB family N	BSCG00308	BSCG00309	BT1954	99.72
159	Bacteroides sp. 4_3_47FAA	1175	BSFG_B12_01	BtuB family N	BSFG02809	BSFG02810	BT1954	83.68
157	Bacteroides sp. 3_2_5	1161	BSHG_B12_05	BtuB family N	BSHG2739	BSHG2740	BT1954	100
110	Bacteroides sp. 1_1_6	1155	BSIG_B12_05	BtuB family N	BSIG02895	BSIG02896	BT1954	100
110	Bacteroides sp. 1_1_6	1311	BSIG_B12_07	BtuB family N	BSIG03268	BSIG03269	BT2095	100
110	Bacteroides sp. 1_1_6	1358	BSIG_B12_06	BtuB family N	BSIG03402	BSIG03404	BT1954	83.98
3	Bacteroides thetaiotaomicron VPI-5482	830	BT_B12_05	BtuB family N	BT1953	BT1954	BT1954	100
3	Bacteroides thetaiotaomicron VPI-5482	903	BT_B12_06	BtuB family N	BT2094	BT2095	BT2095	100
173	Bacteroides xylanisolvens SD CC 1b	1015	CW3_B12_01	BtuB family N	CW33915	CW33914	BT1954	100
146	Bacteroides sp. 2_1_16	638	HMPREF0101_B12_05	BtuB family N	HMPREF010101708	HMPREF010101709	BT1954	100
147	Bacteroides sp. 2_1_22	879	HMPREF0102_B12_01	BtuB family N	HMPREF010202117	HMPREF010202116	BT1954	100
145	Bacteroides sp. 1_1_30	1469	HMPREF0127_B12_01	BtuB family N	HMPREF012703736	HMPREF012703735	BT1954	100
145	Bacteroides sp. 1_1_30	1880	HMPREF0127_B12_04	BtuB family N	HMPREF012704649	HMPREF012704651	BT1954	83.98
158	Bacteroides sp. 4_1_36	525	HMPREF1007_B12_01	BtuB family N	HMPREF100701297	HMPREF100701296	BT1954	99.73
165	Bacteroides eggerthii 1_2_48FAA	485	HMPREF1016_B12_01	BtuB family N	HMPREF101601252	HMPREF101601250	BT1954	79.49
165	Bacteroides eggerthii 1_2_48FAA	591	HMPREF1016_B12_02	BtuB family N	HMPREF101601572	HMPREF101601571	BT1954	100
167	Bacteroides ovatus 3_8_47FAA	567	HMPREF1017_B12_04	BtuB family N	HMPREF101701627	HMPREF101701629	BT1954	79.49
149	Bacteroides sp. 2_1_56FAA	1687	HMPREF1018_B12_01	BtuB family N	HMPREF101804313	HMPREF101804312	BT1954	100
573	Tannerella sp. 6_1_58FAA_CT1	54	HMPREF1033_B12_05	BtuB family N	HMPREF103300160	HMPREF103300162	BT1954	79.49
144	Bacteroides sp. 1_1_14	33+34	HMPREF9007_B12_04	BtuB family N	HMPREF900700085	HMPREF900700086	BT1954	83.68
144	Bacteroides sp. 1_1_14	117	HMPREF9007_B12_01	BtuB family N	HMPREF900700344	HMPREF900700343	BT2095	93.52
154	Bacteroides sp. 3_1_23	1504	HMPREF9010_B12_01	BtuB family N	HMPREF901002616	HMPREF901002615	BT1954	100
156	Bacteroides sp. 3_1_40A	1744	HMPREF9011_B12_01	BtuB family N	HMPREF901104185	HMPREF901104186	BT1954	83.98
132	Alistipes sp. HGB5	1082	HMPREF9720_B12_03	BtuB family N	HMPREF97201738	HMPREF97201736	BT1954	83.98
417	Odoribacter splanchnicus DSM 20712	1060	Odosp_B12_03	BtuB family N	Odosp2778	Odosp2777	BT1954	83.19
417	Odoribacter splanchnicus DSM 20712	1388		BtuB family N	Odosp3622	Odosp3621	BT1954	82.09
417	Odoribacter splanchnicus DSM 20712	1389	Odosp_B12_07	BtuB family N	Odosp3633	Odosp3634	BT1954	100
157	Bacteroides sp. 3_2_5	771+772	BSHG_B12_06			BSHG0132	BT1490	64.87
565	Prevotella stercorea DSM 18206	1085				HMPREF067302571	BT1490	28.31
144	Bacteroides sp. 1_1_14	116	HMPREF9007_B12_07			HMPREF900700340	BT1490	28.31

## Sheet: Table S2
Table S2. 114 BtuG homologs used to create a sequence logo (Figure 2A).
>BACCAC02374
MDVKRKLTYIFRLCLPLLLLLNACDDMEDKPFTSSDITGDPTETDTAELYALCEGLFNQNNSSLMRFSFNNQRMVRNYFKTINHRGLGDTANDLAIYGSKIYIVANVSSTIEIVDFQTGNSLKQIQMLTENGNPREPRYIAFHKEKAYVCSYDGTVARIDTASLTIDAMTTVGRNPDGICVQDDKLYVSNSGGLDHASGLGVDNTVSVVDIATFKETDKIIVGPNPGKIIADTKEKVVYVATRGEDVEAGDYNFAKIDCRTKVVTHYNERVQNFAIDGEIAYLYNYNYSTQTASIKTFNLKTGETVRENFITDGTNISTPYGINVNPYSGNIYITDAYDYTVYGDLLCFNQQGQLLFRLNNIGLNPNTIVFSDKASRSDIDDTGETENSLAFANKVWEY…
>BACCAC03125
MIVNNILSRVLLGILTGCCLLACRGELPVLPSDEIDVGKDPLGGVSIKGMYLLNEGNMGSNKCTLDFYDSTTGKYHRNIYAERNPSVVKELGDVGNDLQIYGDKLYAVINCSNFIEVMDVETAQHLGQINVTNCRYITFNDGKAYVSSYAGPVGIDPNARPGKVVEVDTTSLAVTREVVVGYQPEEMVIKDGKLYVANSGGYRFPDYDRTVSVIDLKTFQVIKTIDVAINLHRMKLDRYGRIYVSSRGDYYGTGSDVFIIDTQTDRVTGNLGIAASEMCLSGDSIYMTSVEWSYVTESNTITYALYDVKQNKIVSRNFITDGTETEITIPYGIAVNPETKEIFVTDAKSYVVPGYLYCFSPEGKKRWKVRAGDIPAHFAFTTKTFQ
>BT1490
MQKGLLYNMLLRLGKYFFLFPLFFIACDDLEDKPSIVPESNGDVFETGTAEMYILSEGLFNQNNSSLARYSFNRQRCTNNYFSANNQRGLGDTANDIAIYGNKIYVVVNVSSTVEVIDFPTGKSIRQISMLRDNGSSRQPRAIAFDKDKAYICSYDGTVARIDTTSLEIEEIVTVGRNAEDICVQNGKLYVSNSGGLDYSGPGVDTTVSVIDITTFKETKKIEVGPNPGKILPGLEEAVYVVTRGTDIEAGDYHLVKIDSRTDAVAITYDEKVLSFAIDGPIAYLYTYDYQTKDSAIKVFDLNAGTVIRDNFITDGTAIQTPFSIQLNPFSGNIYITEAYNYTVKGDVLCFNQQGQLQYRLNDIGLNPNTVVFSDKASQNEAGDTPEDPNAPSAFANKV…
>BT1954
MIRVLFFIRMTMSRTIQRICLFLFCLPVFGSCMKWDYGEMEDFSVSASGLFITNEGNFQYSNATLSYYDPATCEVENEVFYRANGFKLGDVAQSMVIRDGIGWIVVNNSHVIFAIDINTFKEVGRITGFTSPRYIHFLSDEKAYVTQIWDYRIFIINPKTYEITGYIECPDMDMESGSTEQMVQYGKYVYVNCWSYQNRILKIDTETDKVVDELTIGIQPTSLVMDKYNKMWTITDGGYEGSPYGYEAPSLYRIDAETFTVEKQFKFKLGDWPSEVQLNGTRDTLYWINNDIWRMPVEADRVPVRPFLEFRDTKYYGLTVNPNNGEVYVADAIDYQQQGIVYRYSPQGKLIDEFYVGIIPGAFCWK
>BT2095
MKRILLSVLFIVFCLTAFVGCMKWDYGKMEPFRATGDGLFIMNEGNFQYGNATLSYYDPETKKVENEIFYRANAMKLGDVAQSMIVRDTIGWVVVNNSHVIFAISTNTFKEVGRITGLTSPRYIHFISDEKAYITQIWDYRIFIVNPKTYQITGYIECPDMTMETGSTEQMVQYGKYVYVNCWSYQNRILKIDTTTDKVVDQLTVGIQPTSLVMDKNFKMWTITDGGYKGSPYGYEEPSLYRIDAETFKIEKQFKFQLGDAPSEVQLNGAGDELYWINKDIWRMSVDEERVPVRPFLKYRDTKYYGLTVSPKNGDVYVADAIDYQQQGMIYRYTEDGELVDEFYVGIIPGAFCWK
>BVU2056
MKLRSLFFGTLCMLMLGVSFTSCSDDDDDSKKNDEGSKVELPENRVYILNEGSYQKNNAGITYYDPDKRNNVIDDIFYKQNEAKLGDTGQDMIKYNNNIYVSMYGSKYVCKLNEACVEQARYSFTDEQGQPRYMAAEDGKLYVTLSSGNVARLDANTLTFEKMVAVGQNPEHIIEEDGKLYLVNSGFGYDNRLSIIDIKTFDTAEHVEIFQNPDRILEANDKIFIQGYGGPYPDYDYTVAIYDKENKTYKKIGPGTLMAEYNDVVYVIYSETDYNTNTSNHTLYSYNAKTNKKEETSFLQMPEELKTRIFYMLSINPENGDFYVGTTDYNTNGDIYRFKKDGTFIEKFESGGVSPRAAVFID
>BACUNI02894
MKWDYGEMEDFSVSASGLFITNEGNFQYSNATLSYYDPATCEVENEVFYRANGFKLGDVAQSMVIRDGIGWIVVNNSHVIFAIDINTFKEVGRITGFTSPRYIHFLSDEKAYVTQIWDYRIFIINPKTYEITGYIECPDMDMESGSTEQMVQYGKYVYVNCWSYQNRILKIDTETDKVVDELTIGIQPTSLVMDKYNKMWTITDGGYEGSPYGYEAPSLYRIDAETFTVEKQFKFKLGDWPSEVQLNGTRDTLYWINNDIWRMPVEADRVPVRPFLEFRDTKYYGLTVNPNNGEVYVADAIDYQQQGIVYRYSPQGKLIDEFYVGIIPGAFCWK
>BACUNI04578
MKVRSLLFGMLCMLALGASLASCSDDDDDSLDDGGSKVTLPQTRVYILNEGGWGANNARLAFYAPNKDADFISDIYQTQNNAKLGDLGQSMIEYEDEIYIAVSGSNYLTKLNAAGVELKRVSFVDDNDLSAGIRYIDAEDGYIYASFYGGAVAKINAKTLEVVDKLTGLGDNLEGVAICEDMLYVANSCTADWSTYHNDVKVIDLRTFKLKETLTVGLNPNALVEEDDKVFLISWGNYVDIGYSLQMIDPAANNKVTELGSATRMCATDDILYLTYSNYTNPTASFFTYNIKTGKMDEASFLKDIPEKLKTSTIYMLEVNDNNGDFYIGTSEYTTNGTIYRFKKDGTFIEQFDAGGMNPNSAIFFN
>BDI3418
MKKRNLFCVSALCALMSFSFVSCDDDNEPSLNIPNVSVTNVSFTDENPEALKVSGTLNWTAPSSVDNVTKYVIYGSSDGTVKDMKIAEVEVGTHSYAITDVVNIGYLLVIAANAEGESSVYASVRVIDFVKDSSFMALYFLNSGNMGNNNSSLYMYDIEKDEVVPDYFLAQNGRGLGDTAQDMIVYGDKMYIAVYGESTIEVTDLKAKSIKQVKTEGQPRYMVSEGGKVYISYYNGYVARLDTASLEVEAKVKVGRNPEQLAVSSNKLFVSNSGGMDYSTEVGYDKTVSVVDLSTFTEIKKLDVVLNPTRIQADEQGNVYVVSMGNYADIPNTVQKINTETYEVTSLTNCPNATEMAYEDGKLFLFYAQWGMSSPAFLTFDTKSQSAGTSFITDGTSIQ…
>ALIPUT00204
MFNGLKRGIVICACAALAVSCMDYGPIEKEDFEIDNIGSGDEVTGKGLFITNEGNFMYGNASLSYYDPEKKHVENEVFARANAIKLGDVAQSMVIRNGIGWIVVNNSGVIYAIDINTFKEVGRITGFTSPRYIHFLSDEKAYVTQIWDPRIYIVNPKTYQITGYVETDMDFETGSTEQMVQYDKYVFTNCWSYQNRILVIDTETDKVCDQITVGIQPTSLVMDKYNKIWTVTDGGYEGSPYGHEAPSLYCIDAATRKIEKQFKFKFGDWPSEVQLNGTRDTLYFINKAVWRLPVTADKFPVKPFLPYNNTLYYGLTINPVNSEVYIADAIDYVQNGVVLRYSPDGELLDEFYVGIIPGAFCWR
>ALIPUT00771
MKWDYGEMEDFSVSASGLFITNEGNFQYSNATLSYYDPATCEVENEVFYRANGFKLGDVAQSMVIRDGIGWIVVNNSHVIFAIDINTFKEVGRITGFTSPRYIHFLSDEKAYVTQIWDYRIFIINPKTYEITGYIECPDMDMESGSTEQMVQYGKYVYVNCWSYQNRILKIDTETDKVVDELTIGIQPTSLVMDKYNKMWTITDGGYEGSPYGYEAPSLYRIDAETFTVEKQFKFKLGDWPSEVQLNGTRDILYWINNDIWRMPVEADRVPVRPFLEFRDTKYYGLTVNPNNGEVYVADAIDYQQQGIVYRYSPQGKLIDEFYVGIIPGAFCWK
>BACCOP03021
MKWDYGEMEDFSVSASGLFITNEGNFQYSNATLSYYDPATCEVENEVFYRANGFKLGDVAQSMVIRDGIGWIVVNNSHVIFAIDINTFKEVGRITGFTSPRYIHFLSDEKAYVTQIWDYRIFIINPKTYEITGYIECPDMDMESGSTEQMVQYGKYVYVNCWSYQNRILKIDTETDKVVDELTIGIQPTSLVMDKYNKMWTITDGGYEGSPYGYEAPSLYRIDAETFTVEKQFKFKLGDWPSEVQLNGTRDTLYWINNDIWRMPVEADRVPVRPFLEFRDTKYYGLTVNPNNGEVYVADAIDYQQQGIVYRYSPQGKLIDEFYVGIIPGAFCWK
>BACCOP03120
MIRSEVEYVTMPSDPQSVEGFFLVNEGNMGSNKCTIDHFDARTGSYFRNIYPERNPDVVKELGDVGNDIGIYGNRLYVVVNCSNFVEVMNVHTAEHIGSVTISNCRYIVFNGDKAYVSSYAGPVQIDPNARPGKVVEIDLETLQITREVVVGYQPEEMVINNGRLYVANSGGYRFPNYDRTVSVVDLQSFQVVNTIDVAINLHRMEIDKQGRIYVSSRGDYYGVGSDIYVIDSHTEKVTGKLGIAASEMCMDDNRLYTISTEWNYNTGKNQISYAVYDTEKQEIVSRSFITDGTEKEITLPYGLAVNPETKEIYVCDATNYVTPGYLYCFSPAGKFQWKVRTGDIPAHIAFSTEKFY
>BACCOP03595
MNMRKLVVIIYSLVLLFAGCDDLEDKPYTPGEANGVVEDYGTAEMYILNEGLFNLNNSTLARYSFLTNSCSYDYFRALNHRGLGDTANDMDIYGSKLYVVVNVSSTVEVIDLQSGLSVKQIPMLTDNGSSRQPRAITFDSGKAYVCSYDGTVARIDTASLEIDGVAEVGRNPEDLCAQDGKLYVSNSGGLDWAGVGVDRTVSVVDLSTFAETKKIEVGPNPGKILAGPDHSVWVATQGEQIEQGDYKLVKINSQSDVVEKVYDEPVMDFAFDYNIAYLYNYDYSTGQAAFKVFDLTSGTVLRSQFITDGTNIERPFSIQVNPYSSNVYITEAYNYQVDGDLLCFTPEGTLMFRLSGIGLNPNTVLFRDEAAGVDTPDNPDESDEMAAYADKVFDYVPAP…
>BACCELL01029
MKIRSLLFSAICLLALGTSFISCSDDDNDSKRDDSGSKVALSQNRVFILNEGSLNLNNANISFYDPDKTIDFIADIFQKQNNAKLGDTGQDMIVYNDYIYVIVSGSKYITRLNAAGVEQQRFAFSSSEGSPRYMTADDGYIYVTQYGGKVSKLNANTLERVKTFEGGKNLEGIAEEDGLLYVANCYTVTETGAYEYFNEVFVIDANTMELKNTLTVRRNPNKLLEKNDKIFLLASLIWGGDEGNELQVIDPKNNNQVTSITAATHMAASENTLYLINSDTDYSSYPYTTVNTFFTYNISTKQLSEVNFLKNAPEELSSASIYVMEINEKNGDIYIGTTHYVDGNGDIYRFKKDGTFVEKFDCGGQNPNNIVFL
>BACCELL01616
MKRSKLLLMWLASMLILLVSSCRSDDEELVLSSVTNVTPGVQVTGPVKGFFLLNEGNMGSNKASLDYFDYASGNYCKNIYPELNPTVQKALGDVGNDIQINGDKLFAVINVSHLVEVMDVNTARHLAAIPIPNCRYIVFNGRYAYVSSYAGKVVIDPNARLGYVAKVDLNSLQVVDTCDVGYQPEEMVVVGNKLYVANSGGYRVPNYDNTVSVIDLNTFTEIKKITVGINLHRMAIDARGNIYVSSRGDYYDIHSKVYVINSHNDMVTDVLNFPASEFCLSGDSLFYYSTEYSKYTGQNTISYGIYDTRKKRVVTTNFITDGTEKSIEVPYGLAVNPDTKEIFVTDAKNYVTPGTLYCFTPEGKKKWSVTTGDIPAHFVFTTKRLQVTFSNQ
>PARMER00027
MKKNFYWFACFACATVALAFSSCNDDKIEPDIEVPTEVTGVYILNGGDYGGNNAGISYLDSEGKVTEDIFKKQNNRALGDMGQHMIKYGSKLYVSMYGSKTVEILDAADATSLKQLTLTDDQGAIRPPRMFAAYNGKVYLTTFDGYVAKIDTASMAVEGYVKVGPNPDGITIANERIYTADTDGMNWPSQSTRVSVVDINSFEFEKTITVSLNPNYIYSDSDGDVYVICMSDYSDDKSYIVQRIDAKTDEVKTVEGIKAYKMTVADDIAYIMFNDYYANEVKYYKYDLKNEKLLSDNFITDGTVVSSPNGIGVDPVTGDIYVGKSNKKNNGDVYVFSSEGKLKSQFETLPYPADFVFMTNK
>BACSTE00796
MKWDYGEMEDFSVSASGLFITNEGNFQYSNATLSYYDPATCEVENEVFYRANGFKLGDVAQSMVIRDGIGWIVVNNSHVIFAIDINTFKEVGRITGFTSPRYIHFLSDEKAYVTQIWDYRIFIINPKTYEITGYIECPDMDMESGSTEQMVQYGKYVYVNCWSYQNRILKIDTETDKVVDELTIGIQPTSLVMDKYNKMWTITDGGYEGSPYGYEAPSLYRIDAETFTVEKQFKFKLGDWPSEVQLNGTRDTLYWINNDIWRMPVEADRVPVRPFLEFRDTKYYGLTVNPNNGEVYVADAIDYQQQGIVYRYSPQGKLIDEFYVGIIPGAFCWK
>BACSTE00918
MLALSVSFASCSDDDDLLDDSGSTVALPQVRAFFLNAGTQGANNANIAFYAPNGGADFIGDIFQKQNKAKLGDLGQTMIEYNECMYVAVYGSNYLVKLNAAGVEQTRASFVDDPDLAAGIRAIAAEDGYIYASFYGGVVAKINANTLKVEKKLAIENGYNLEGVAISNNMLYVANSYKQVDGKWVYLNDVFVVDLATFTLKEKLAVATNPNVLMEEDDKIFLIAWDYSFVEEGYVLQIIDPANSNEVTNIGHATYMAADDDVVYLINSLTNWNVNPAVTTNHFSTYNIKTKTLNQSSFLKDNAPKELATTSTSMLQVNDDNGDIYIGTTYFAAGNGNIYRFKKDGTFIEKFDCGGQNPNSAVFFN
>BACINT04257
MVSLSACEYEDDFPAGVGEGNIEAIVLNEGRIGTNMGAISVLYRNGMVSPDVFRVVNNRPLGDVAQSITMINGKYFIALNNSKKIEIVNSKTFESEGTILYTQAGLPRQIVAISDTTAIVSDLLSNNVSGVDLPSQLVRIRTVPPYGTPLEYIVIRKWVEYMEVSEHKLLGITAKGVYVFDLDNITLEGSRMIEEVYNEEVTKTCKLLKDKNGKIWALMNERDKGKLTAILLKCIDPQTEKVVTTYRLPFVSKNEAKEGDVTGTISYNRTDMDATKTLIYFSVRTCKPGLPNDSQQSIYTLNTDDGTFKLHRHVPGVDMMYGCGVSPQGEVYICDCLDYSAQRGYIRHYKESGNVESYRVGIYPNQVYFPESSEVQ
>BACINT04969
MKKYWYKTAMLVIALGAFTACSDDDEPTIPKGPIAPVNGAYVINTGNWGENNGTIQWYDRDLKTISADLFAAANGAGIGDAQDLCIYGTKIYITCSSSAKIEVVDRKDFARIKTLNLKDESEKSIQPRYMTATGGNVYFTSYDGTVSRLDTTNLSITGKIEIGDHPEALTSANGKLYVNLSNYNNDGTGKYVAVVDIATFKKTKNIEVLLNPYDVCTTGEDGKVYFISCGDFRGNPVQTLQCIDPQTDQVTEICPASKIAIKNNKIYLIYAEYYEDAAPKSISVYDMNTKQTTRFANYSDFSNPGNIVVDPATGDVIIIDQPFSALNDIYVYGSDGVLKKKLETGYYTTNMRFVTE
>BACPLE00040
MHSSIYLLKLMKRIIQKPLLVVCLLFSFSACREDLPVLRSESEVVTRPGSPHEIKGMFVLNEGNMGSNKCSIDFLDFRSGFYTRNIYPERNPEVVKELGDVGNDLQVYGNRLYAVVNCSHYVEVMDVRTAQHIGSVNITNCRYIAFSGDKAYVSSYAGPVQIDPDARPGKIVEFDVNTLEITREVVVGYQPEEMVIRDGLLYVANSGGYRFPDYDRTVSVVDLGTFEVVNTIDVAINLHRMELAPDGLIYVSSRGDYYGTGSDVFVVNPETQKVVGHLGVAASEMCMDGDYLYLISVEWSYVSGKNEVRYTLYDTRKKEILPHSFITDGTEKEIKIPYGLGVNSETKEIFVSDATDYVTPGYLYCFSAEGRMQWKVRAGDIPAHFAFTSVDFY
>BACPLE02588
MKWDYGEMEDFSVSASGLFITNEGNFQYSNATLSYYDPATCEVENEVFYRANGFKLGDVAQSMVIRNGIGWIVVNNSHVIFAIDINTFKEVGRITGFTSPRYIHFLSDEKAYVTQIWDYRIFIINPKTYEITGYIECPDMDMESGSTEQMVQYGKYVYVNCWSYQNRILKIDTETDKVVDELTIGIQPTSLVMDKYNKMWTITDGGYEGSPYGYEAPSLYRIDAETFTVEKQFKFKLGDWPSEVQLNGTRDTLYWINNDIWRMPVEADRVPVRPFLEFRDTKYYGLTVNPNNGEVYVADAIDYQQQGVVYRYSPQGKLIDEFYVGIIPGAFCWK
>BACPLE03024
MVTLGASLVACSEDEELFDDSGSKVTLPTHRAFILNEGTMGYNNATLSFYAPDKDAEFINDIFYTQNQAKLGDTGQSMIEYNNDLYAIIAGSRYLVRMNTAGVEKQRYTIPESEGDPRYLAADDGYIYMTQYGGQVTKLDANTLKVVGTFKGGANLEGIAECDGKLYVANSYLKNDAGYQYQTDLFVINAANMQLETTLTVDLNPNQVLEEDGKIFLISWGNYADKGYSAQMIEPQNGNKQTSLGVATNMAVGDDMVYFVNSETDYSNWPETSTTNTFFSYNIKTATVNSSSFLKNAPAELATSSVYMMSVDDEKGDIYIGVTFYSEANGTMYRFDRNGNFVEKFDCGGQNPKTMAFID
>BACFIN05186
MKWDYGEMEDFSVSASGLFITNEGNFQYSNATLSYYDPATCEVENEVFYRANGFKLGDVAQSMVIRDGIGWIVVNNSHVIFAIDINTFKEVGRITGFTSPRYIHFLSDEKAYVTQIWDYRIFIINPKTYEITGYIECPDMDMESGSTEQMVQYGKYVYVNCWSYQNRILKIDTETDKVVDELTIGIQPTSLVMDKYNKMWTITDGGYEGSPYGYEAPSLYRIDAETFTVEKQFKFKLGDWPSEVQLNGTRDTLYWINNDIWRMPVEADRVPVRPFLEFRDTKYYGLTVNPNNGEVYVADAIDYQQQGIVYRYSPQGKLIDEFYVGIIPGAFCWK
>BACFIN05533
MKQITINRKYILQTWLWMLLLLFIACDDMEDKPSIPNIDGSNISETGTAELYILSEGLFNLNNSSLARYSFKKGKLTKNYFKDLNKRGLGDTANDMALYGGKLYIVVNVSSTIEVIDFQTGVSIKQIPMLAENGSSRQPRHITFHKDKAYVCSYDGTVARIDTTSLEIDALTRAGRNPENICIQNDKLYVSNSGGLDYSAGLGVDNTVSVIDITSFTEIKKVTVGPNPGCIVPGPDETVYVATHGNNIADGDFHFVKIDCRTDEVAHIYDEKVMNFAISGNIAYLYNYNYNTESSSIKVFNLKTGQTIRDNFITDGTRINTPYGININPYSDNIYITEAYSYTITGDILCFNLNGQLQFRINRVGLNPNTVVFSNKVSSGDSSEENSDPNAPSAFANRV…
>BACFIN06386
MRISVLSIIICFVLLSTSCREDERIIPSTPNQVTPGVSGTSVKGFFLLNEGNMGSNKATLDYFDYETGIYHKNIYAERNPGVVQELGDVGNDIQIYGNKLYAIINCSHFVEVMNVETAKHITQISIPNCRYIVFKDKYAYVSSYAGPVKIDPNARLGYVARVDTTTLTVKDTCVVGYQPEEMVIVGNKLYVANSGGYRVPNYDRTVSVIDLNTFKVIKTIDVGINLHRMELDQYGNIYVSSRGDYYDTYSETFVIDSNTDKVIEELPLLPNTEMAICRDSLYIYSTEWSYYTNSWTVSYAIYNTKTKKTDTRNFITDGTEKSIKIPYGIAINPETGEFFVTDAKDYVTPGTLYCFSRDGKKKWSVITGDIPAHIAFTDKKLKAIQ
>PRABACTJOHN04313
MKKKSIFFVSVLCALMSFVFTGCKDEDENQLTVPTEVVTGVTFTDTDQVEGVIKGTLKWTAPENVSNITKYVIYLSADGKGRDTKLGEVEVGTNSYAIETSVTADTYIIVVTCNAQGESEALASVKIQDLTPDSPEPEPEPVDNGGIYFLNSGKMGSNNAGLSCFNLNTLTMTVDTFMNVNERGLGDTANDMIVYGSKMYIAVYGSSIIEVTDLSGKSIKQIKSSGDALLPRFFTANEGKVYVSLYDGYVARLDTASLEIEQKVKVGRNPEQLVVANNKLYVANSGGLDYNTPVGYDKTVSVVDLTSFQETKKIEVVTNPVNLVTDNQGDVYLVSMGDYGAIPNTFQRIDSETDEVTTITETNATEMASVGDKLYMIYSQYDANWNQVISFISYDAINE…
>Bfra3010100004476
MKTISFNNGRSNSSSLFRRGMGGVSFFFLLFLLLFASCDDLEDTDTPSGGDDGIPTETGTAELYILSEGLFNLNNSSLALYSFKNNQLNTDYFRSINRRGLGDTANDMAIYGSKLYIVVNVSSQIEVVDLQSGKSVKQIPMLSENGSSRQPRNIAFDGGKAYVCSFDGTVARIDTASLSIDALTRAGRNPDGICVQNGKLYVSNSGGLDWEGIGVDRTVSVIDIPSFTEIKKIEVGPNPGEIQAGPDGSVYVATHGENIEAGDYHFVQIDGHTDQVVRTFDEKVLSFTIHDNMAYLYNYDYRTQDSQIKVFNLKTGKTERENFITDGTAIRTPYSISVNPYSGNIYITDAYDYKVKGDVLCFSPQGQLIFKLPNVGINSNTVLFRNKASQGNPDENPAD…
>BSAG02357
MKRKLIYIFSCWLSSIILFVACDDMEDKPFTSGIIGDPTETGTAELYVLCEGLFNQNNSSLARFSFGNQQMVRDYFKAVNRRGLGDTANDMAIYGSKIYVIVNISSTVEVIDFRTGSSLKQIQMLAENGSSRQPRYIAFHKEKAYVCSYDGTVARIDTTSLSIEAITSVGRNPDGICVQNEKLYISNSGGLDYSSGLVGVDNTVSVVDIATFKESSKLTVGPNPGKIVAGPDETVYVATRGEDVEAGDYNFVKIDCRTNKVTQSNEKVQNFAIDGEIAYLYNYNYNTQTSSIKMFNLKTEETIRENFITDGTVIKTPYGININPYSNNVYITEARDYTTYGDLLCFNQQGQLMFRLNNIGLNPNTIAFSDKASQSDIDDNDDDKENPLAFANKVWEYRP…
>BSAG02571
MIVNNIFSRILFGILASCCLLACRGELPVLPSDEIEVGKDPLGGVHIKGMYLLNEGNMGSNKCTLDFYDSTTGKYHRNIYAERNPSVVKELGDVGNDLQIYGDKLYAVINCSNFIEVMDVETAQHLGQIDVVNCRYITFSNGKAYVSSYAGPVGIDPNARPGKVVEVDTTNLAITREVVVGYQPEEMVIKDGKLYVANSGGYRFPDYDRTVSVIDLKTFQVIKTIDVAINLHHMKLDRYGRIYVSSRGDYYGTGSNVFVIDTQTDCVTGSLGIAASEMCLSGDSIYMTSVEWSYVTESNTITYALYDVKQNKMVSRNFITDGTEAEIAIPYGVTVNPETKEIFVTDAKSYVVPGYLYCFSPEGKKRWKVRAGDIPAHFAFTTKTFQ
>BSAG03429
MSRTIQRICLFLFCLPVFGSCMKWDYGEMEDFSVSASGLFITNEGNFQYSNATLSYYDPATCEVENEVFYRANGFKLGDVAQSMVIRDGIGWIVVNNSHVIFAIDINTFKEVGRITGFTSPRYIHFLSDEKAYVTQIWDYRIFIINPKTYEITGYIECPDMDMESGSTEQMVQYGKYVYVNCWSYQNRILKIDTETDKVVDELTIGIQPTSLVMDKYNKMWTITDGGYEGSPYGYEAPSLYRIDAETFTVEKQFKFKLGDWPSEVQLNGTRDTLYWINNDIWRMPVEADRVPVRPFLEFRDTKYYGLTVNPNNGEVYVADAIDYQQQGIVYRYSPQGKLIDEFYVGIIPGAFCWK
>PREVCOP04327
MKDKIYHQPNLAKSWFLALLCFLALCMQSCRDSDTVISSEPEDTGSKAEKGDVMGLYLLNQGNMGSNKATLDYLDLSGDNSENVIYHRNIYSERNPNEIKELGDVGNDIKIYGSKLWMVINCSNKVEVADAYTCKKVAKIDIPNCRYLAFDGGFAYVSAYVAPVNMRQDAEVGAVYKVDTLTMKVVDKVTVGYQPDELAVVHGKLYVANSGGYRNPNYDRTVSVIDLKTFKEERKIDVAINLHRCRADKYGQLWVSSRGDYKEVTSRLYWLKPNAAGQMEKGGELEVPVSNMCIVGDSLYYIGVQWNETSKKNSIEYGIVNVSQHKVIAHSLSSAPEIQSIEMPYGIIVNPQKKDFYLMDAKNYVSSGELFHFKADGTFDWRVWTGDIPAEAAFVYRKP…
>BacD2010100017440
MNIRTKILYICQTLFCAFLPLFVACDDLEDKPTSTTIDGNITETGTAEIYILSEGLFNLNNSSLAKYSFKSNKLVKNYFKDLNKRGLGDTANDIALYGSKLYIVVNVSSTIEVIDFQTGISIKQIPMFTDNGSSRQPRHIAFYENKAYVCSFDGTVARIDTTSLQIESFTKAGRNPENICVKNKKLYVSNSGGLDYSEGLGVDNTVSVIDIASFTEIKKIEVGPNPGCILPGPDEAVYVATYGSNIADGDFNFVKINSQTDEVERIYNEKVMNFAIDNNNIAYLYNYNYNTEASSIKVLNLRTGETIRENFITDGTKISTPYSINVNPYSGNVYITEAYSYTITGDVLCFNTNGQLLFRLNRIGLNPNNVIFSQKASTGDSDGEESDPNAPSAFANKVL…
>BacD2010100019734
MRISVLSIIICFVLLSTSCREDERIIPSTPNQVTPGVSGTSVKGFFLLNEGNMGSNKATLDYFDYETGIYHKNIYAERNPGVVQELGDVGNDIQIYGNKLYAIINCSHFVEVMNVETAKHITQISIPNCRYIVFKDKYAYVSSYAGPVKIDPNARLGYVARVDTTTLTVKDTCVVGYQPEEMVIVGNKLYVANSGGYRVPNYDRTVSVIDLNTFKVIKTIDVGINLHRMELDQYGNIYVSSRGDYYDTYSETFVIDSNTDKVIEELPLLPNTEMAICRDSLYVYSTEWSYYTNSWTVSYAIYNTKTKKTDTRNFITDGTEKSIKIPYGIAINPETGEFFVTDAKDYVTPGTLYCFSRDGKKKWSVITGDIPAHIAFTDKKLKEIQ
>BSIG02896
MIRVLFFIRMTMSRTIQRICLFLFCLPVFGSCMKWDYGEMEDFSVSASGLFITNEGNFQYSNATLSYYDPATCEVENEVFYRANGFKLGDVAQSMVIRDGIGWIVVNNSHVIFAIDINTFKEVGRITGFTSPRYIHFLSDEKAYVTQIWDYRIFIINPKTYEITGYIECPDMDMESGSTEQMVQYGKYVYVNCWSYQNRILKIDTETDKVVDELTIGIQPTSLVMDKYNKMWTITDGGYEGSPYGYEAPSLYRIDAETFTVEKQFKFKLGDWPSEVQLNGTRDTLYWINNDIWRMPVEADRVPVRPFLEFRDTKYYGLTVNPNNGEVYVADAIDYQQQGIVYRYSPQGKLIDEFYVGIIPGAFCWK
>BSIG03269
MKRILLSVLFIVFCLTAFVGCMKWDYGKMEPFRATGDGLFIMNEGNFQYGNATLSYYDPETKKVENEIFYRANAMKLGDVAQSMIVRDTIGWVVVNNSHVIFAISTNTFKEVGRITGLTSPRYIHFISDEKAYITQIWDYRIFIVNPKTYQITGYIECPDMTMETGSTEQMVQYGKYVYVNCWSYQNRILKIDTTTDKVVDQLTVGIQPTSLVMDKNFKMWTITDGGYKGSPYGYEEPSLYRIDAETFKIEKQFKFQLGDAPSEVQLNGAGDELYWINKDIWRMSVDEERVPVRPFLKYRDTKYYGLTVSPKNGDVYVADAIDYQQQGMIYRYTEDGELVDEFYVGIIPGAFCWK
>BSIG03404
MTYHQLKYLLWSVVVGVTLSLTSCMKWDYGDAVEDFNATGAGLFITNEGNFQYGNATLSYYDPATKQVQNEIFFRANGMKLGDVAQSMTIYDNKGWVVVNNSHVIFAIDLNTFKEVGRIENLTSPRYIHFLSDEKAYVTQLWDNRIFIINPKKYEITGYIQVPDMTMESGSTEQMVQYGKYVYCNCWSYQNRIIKIDTETDQVVDELKVGIQPTSLVMDKYNKMWTVTDGGYEGSPYGYEAPSLYRIDAETFTVEKQFKFKLGDWPSEVQLNGDRDKLYWINKAIWSMDVTASHVPVRPFLEYSGTIYYGLTVNPANGEVYIADAIDYQQQGMIYRYSPEGKLIDEFYVGIIPGAFCWK
>BSIG04782
MWLRLGKCFFLFPLFFIACDDLEDKPSIVPESNGDVFETGTAEMYILSEGLFNQNNSSLARYSFNRQRCTNNYFSANNQRGLGDTANDIAIYGNKIYVVVNVSSTVEVIDFPTGKSIRQISMLRDNGSSRQPRAIAFDKDKAYICSYDGTVARIDTTSLEIEEIVTVGRNAEDICVQNGKLYVSNSGGLDYSGPGVDTTVSVIDITTFKETKKIEVGPNPGKILPGLEEAVYVVTRGTDIEAGDYHLVKIDSRTDAVATTYDEKVLSFAIDGPIAYLYTYDYQTKDSAIKVFDLNAGTVIRDNFITDGTAIQTPFSIQLNPFSGNVYITEAYNYTVKGDVLCFNQQGQLQYRLNDIGLNPNTVVFSDKASQNEAGDTPEDPNAPSAFANKVFEYIPAPG…
>BACCOPRO02032
MKHLIRHIILLCGLPLLLAGCMEWDYGDAVEDFNATGAGLFITNEGNFQYGNATLSYYDPETQQVQNEVFFRANGMKLGDVAQSMCIHDNKGWVVVNNSHVIFAIDLNTFKEVGRITNLTSPRYIHFLSDEKAYVTQLWDNRIFIINPKKYEITGYIQVPDMTMESGSTEQMVQYGKYVYCNCWSYQNRIIKIDTETDQVVEELKVGIQPTSLVMDKNHKMWTITDGGYEGSPYGYEAPSLYRIDAETFTVEKQFKFKMGDWPSEVQLNGTGDKLYWINKDIWSMDVDAERVPVRPFLEYSGTIYYGLTVDPVRGDVYVADAIDYQQQGIVYRYSSEGELIDEFYVGIIPGAFCWK
>BACCOPRO03546
MKKNWIYFLCMALPLGLGLTACDNNDDPDGPGTDPIPTQTLGAYVINTGNWGANNGSLQWYDTQAGTISGDIYEAQNGKGIGDIEDLCVYGSKLYAIGSTSSKIDILDRNGKLLKSLPMTNEEGKPIEPRRAVGAEGCVFFTAYDGTVSKLDTLTQTVTAKVEVGAYPEALAYTDGKLYINLSGYGKGNQVAVVNTATMTKTKDIEVKLNPSYQCLRGDDGAIYVVSFGNYAGKPGLAESDYIYQTLQRIDPATDQVEDLCKATYIANKGNKMYILYSEYYLPETRGCFVYDLETKEEKTFVDISDIPSPNGIAVDPVTEDVYIINQPYGALCELYIYGSDGTFKKKVETGIYTTNVRFVTE
>BWH22762
MKRSKLLLMWLAGMLILLVSSCRSDDEELVLSSVTNVTPGVQVTGPVKGFFLLNEGNMGSNKASLDYFDYASGNYCKNIYPELNPTVQKALGDVGNDIQINGDKLFAVINVSHLVEVMDVNTARHLAAIPIPNCRYIVFNGRYAYVSSYAGKVVIDPNARLGYVAKVDLNSLQVVDTCDVGYQPEEMVVVGNKLYVANSGGYRVPNYDNTVSVIDLNTFTEIKKITVGINLHRMAIDARGNIYVSSRGDYYDIHSKVYVINSHNDMVTDVLNFPASEFCLSGDSLFYYSTEYSKYTGQNTISYGIYDTRKKRVVTTNFITDGTEKSIEVPYGLAVNPDTKEIFVTDAKNYVTPGTLYCFTPEGKKKWSVTTGDIPAHFVFTTKRLQVTFSNQ
>BWH25049
MFILNEGSLNLNNANISFYDPDKTIDFIADIFQKQNNAKLGDTGQDMIVYNDYIYVIVSGSKYITRLNAAGVEQQRFAFSSSEGSPRYMTADDGYIYVTQYGGKVSKLNANTLERVKTFEGGKNLEGIAEEDGLLYVANCYTVTETGAYEYFNEVFVIDANTMELKNTLTVRRNPNKLLEKNDKIFLLASLIWGGDEGNELQVIDPKNNNQVTSITAATHMAASENTLYLINSDTDYSSYPYTTVNTFFTYNISTKQLSEVNFLKNAPEELSSASIYVMEINEKNGDIYIGTTHYVDGNGDIYRFKKDGTFVEKFDCGGQNPNNIVFL
>HMPREF97202916
MAVLCAGAGFCCACMDYGPLHEEPFAQSQRGVFITCEGNFGWDNASLSFYDPAARSVENEIFIRANGMKLGDVAQSMTLHKGRGYVVVNNSGAVYVIDPATFRVTGVIEGVVSPRYIHFPNDTTAYITDLYDPRITVVDSRSNRIRGRIPMNGHKSTEQMVQWGDEVFVNCWSYDDKILVVDAARETLVDSIEVGPQPSSLVLDRFGKLWTVTDGRTAGIPAALYRIDAATRRVEQTYTFAAGDHPSSVTLNGTRDTLYFINRDVWRMRVDAEELPVTPFLPYTQTTYYEVAVDPLTSEVYVADAIDYVQHGVVYRFTARGAAVDTIRVGITPGSFCFKP
>HMPREF97202497
MKRYLFIVLAGCCLAAGCRKIELVNPTEYEVLPFGEDPDADPIGMYLLNEGNMGSNKADIDYLDYRTAVYARGIYAEKNPNVVKELGDVGNDIQVYDGRLFAVINCSHKVEVMDAYTARRITQIDIPNCRYIRFKGKYAYVSAYVGPVAMDPNAQKGAVFKVDLDTYKIVGQVTVGYQPDELAIIGGRAYVANSGGYRAPNYDSTVSVIELETMRQMYKIDVAINLSRIKADAYGNLWVSSRGNYDDVPSNLYRLEPNGGRYQVAEAMNIPASNMIISGDSLYVYSVEYSNQTSKNTVTYAIIDVKKKRVVSRKFITDGTELDIVIPYGIAIHPRNGDIYVTDAKNYVSSGVLHCYSREGVHKWSVRTGDIPAHMVFLERKQTRQ
>HMPREF97201736
MTYHQLKYLLWSVVVGVTLSLTSCMKWDYGDAVEDFNATGAGLFITNEGNFQYGNATLSYYDPATKQVQNEIFFRANGMKLGDVAQSMTIYDNKGWVVVNNSHVIFAIDLNTFKEVGRIENLTSPRYIHFLSDEKAYVTQLWDNRIFIINPKKYEITGYIQVPDMTMESGSTEQMVQYGKYVYCNCWSYQNRIIKIDTETDQVVDELKVGIQPTSLVMDKYNKMWTVTDGGYEGSPYGYEAPSLYRIDAETFTVEKQFKFKLGDWPSEVQLNGDRDKLYWINKAIWSMDVTASHVPVRPFLEYSGTIYYGLTVNPANGEVYIADAIDYQQQGMIYRYSPEGKLIDEFYVGIIPGAFCWK
>HMPREF900700086
MTHHQLKYLLWSVVVGATLSLTACMKWDYGDAVEDFNATGAGLFITNEGNFQYGNASLSYYDPETKQVQNEVFFRANGMKLGDVAQSMTIYDNKGWVVVNNSHVIFAIDLNTFKEVGRIENLTSPRYIHFLSDEKAYVTQLWDNRIFIINPRTYEITGHIQVPDMTMESGSTEQMVQYGKYVYCNCWSYQNRIIKIDTETDQVVDELKIGIQPTSLVMDKYNKMWTITDGGYEGSPYGYEAPSLYRIDAETFTVEKQFKFKLGDWPSEVQLNGDRDKLYWINKDIWCMDVTASRVPVRPFLEYSGTIYYGLTVNPANGEVYIADAIDYQQQGMIYRYSLDGELIDEFYVGIIPGAFCWK
>HMPREF900700340
MKKSIFFLAASAIMFAMGSCTNDVLDNVQQVDSSLPQTRATASNDWTYAYVLSEGTWHVAPPSSPGSIVRYDNNWTKKSTLEIGDTGNDLIQYGSKLYCAVSGHDLTADNGGIWVLNAKTGQLLTPQMKQYDDEKTGHKAMPRHLAAANGKVYISFYSGAVMSIDTMNYAKVNYLELDATYSEGICIGKDNKVYVCNSGNTDDTQAGEGTTISVLPLTLGSETQITVPKNPKLIAAYSANKMYFNVLGDGGMHSALYKFNPTTPNVAPTLVTEKAGGFAIGSQYLYTADIDWNTTDYKTIMQKVQLSNDDTSDFTDDPGYMFGFSVTVNPFNGDVCFGQSMGDALYIYDSAGGDYLDMVNTGTANVNAVVFVK
>HMPREF900700343
MKRILLSVLFIVFCLTAFVGCMKWDYGEMEDFSATGDGLFITNEGNFQYGNATLSYYDPETKTVENEVFYRANAMKLGDVAQSMTIRNDVGWVVVNNSHVIFAIDINTFKEVGRITGLTSPRYIHFISDEKAYVTQIWDYRIFIVNPKTYQITGYIECPDMTMETGSTEQMVQYGKYVYVNCWSYQKRILKIDTTTDQVVDQLEVGIQPTSLVMDKNYKLWTITDGGYEGSPYGYEEPSLYRIDAETFKIEKQFKFQLGDAPSEVQLNGAGDELYWINKDIWRMSVDAERVPVRPFLKYRDTKYYGLTVSPINGDIYVADAIDYQQQGMIYRYTEDGELVDEFYVGIIPGAFCWK
>HMPREF900703192
MLLRLGKCFFLFPLFFIACDDLEDKPSIVPESNGDVFETGTAEMYILSEGLFNQNNSSLARYSFNRQRCTNNYFSANNQRRLGDTANDIAIYGNKIYVVVNVSSTVEVIDFPTGKSIRQISMLRDNGSSRQPRAIAFDKDKAYICSYDGTVARIDTTSLEIEEIVTVGRNAEDICVQNGKLYVSNSGGLDYSGPGVDTTVSVIDITTFKETKKIEVGPNPGKILPGLEEAVYVVTRGTDIEAGDYHLVKIDSRTDAVATTSDEKVLSFAIDGPIAYLYTYDYQTKDSAIKVFDLNAGTVIRDNFITDGTAIQTPFSIQLNPFSGNVYITEAYNYTVKGDVLCFNQQGQLQYRLNDIGLNPNTVVFSDKASQNEAGDTPEDPNAPSAFANKVFEYIPAPG…
>HMPREF012701154
MIVNNIFSRILFGILASCCLLACRGELPVLPSDEIEVGKDPLGGVHIKGMYLLNEGNMGSNKCTLDFYDSTTGKYHRNIYAERNPSVVKELGDVGNDLQIYGDKLYAVINCSNFIEVMDVETAQHLGQIDVVNCRYITFSNGKAYVSSYAGPVGIDPNARPGKVVEVDTTNLAITREVVVGYQPEEMVIKDGKLYVANSGGYRFPDYDRTVSVIDLKTFQVIKTIDVAINLHHMKLDRYGRIYVSSRGDYYGTGSNVFVIDTQTDCVTGSLGIAASEMCLSGDSIYMTSVEWSYVTESNTITYALYDVKQNKMVSRNFITDGTEAEIAIPYGVTVNPETKEIFVTDAKSYVVPGYLYCFSPEGKKRWKVRAGDIPAHFAFTTKTFQ
>HMPREF012703735
MIRVLFFIRMTMSRTIQRICLFLFCLPVFGSCMKWDYGEMEDFSVSASGLFITNEGNFQYSNATLSYYDPATCEVENEVFYRANGFKLGDVAQSMVIRDGIGWIVVNNSHVIFAIDINTFKEVGRITGFTSPRYIHFLSDEKAYVTQIWDYRIFIINPKTYEITGYIECPDMDMESGSTEQMVQYGKYVYVNCWSYQNRILKIDTETDKVVDELTIGIQPTSLVMDKYNKMWTITDGGYEGSPYGYEAPSLYRIDAETFTVEKQFKFKLGDWPSEVQLNGTRDTLYWINNDIWRMPVEADRVPVRPFLEFRDTKYYGLTVNPNNGEVYVADAIDYQQQGIVYRYSPQGKLIDEFYVGIIPGAFCWK
>HMPREF012704048
MKRKLIYIFSCWLSSIILFVACDDMEDKPFTSGIIGDPTETGTAELYVLCEGLFNQNNSSLARFSFGNQQMVRDYFKAVNRRGLGDTANDMAIYGSKIYVIVNISSTVEVIDFRTGSSLKQIQMLAENGSSRQPRYIAFHKEKAYVCSYDGTVARIDTTSLSIEAITSVGRNPDGICVQNEKLYISNSGGLDYSSGLGVDNTVSVVDIATFKESSKLTVGPNPGKIVAGPDETVYVATRGEDVEAGDYNFVKIDCRTNKVTQSNEKVQNFAIDGEIAYLYNYNYNTQTSSIKMFNLKTEDTIRENFITDGTVIKTPYGININPYSNNVYITEARDYTTYGDLLCFNQQGQLMFRLNNIGLNPNTIAFSDKASQSDIDDNDDDKENPLAFANKVWEYRPA…
>HMPREF012704651
MTYHQLKYLLWSVVVGVTLSLTSCMKWDYGDAVEDFNATGAGLFITNEGNFQYGNATLSYYDPATKQVQNEIFFRANGMKLGDVAQSMTIYDNKGWVVVNNSHVIFAIDLNTFKEVGRIENLTSPRYIHFLSDEKAYVTQLWDNRIFIINPKKYEITGYIQVPDMTMESGSTEQMVQYGKYVYCNCWSYQNRIIKIDTETDQVVDELKVGIQPTSLVMDKYNKMWTVTDGGYEGSPYGYEAPSLYRIDAETFTVEKQFKFKLGDWPSEVQLNGDRDKLYWINKAIWSMDVTASHVPVRPFLEYSGTIYYGLTVNPANGEVYIADAIDYQQQGMIYRYSPEGKLIDEFYVGIIPGAFCWK
>HMPREF010100528
MKTTSFNNDRSNSSSLFRRGIGGVSFFFLLFLLLFASCDDLEDTDTPSGGDDGMPVETGTAELYILSEGLFNLNNSSLALYSFKNNQLNTDYFRSINRRGLGDTANDMGIYGSKLYIVVNVSSQIEVVDLQSGKSVKQIPMLSENGSSRQPRNIAFDGGKAYVCSFDGTVARIDTASLSIDALTRAGRNPDGICVQNGKLYVSNSGGLDWEGIGVDRTVSVIDIPSFTEIKKIEVGPNPGDIQAGPDGSVYVATHGENIEAGDYHFVQIDGHTDQVVRTFDEKVLSFTIHDNMAYLYNYDYRTQDSQIKVFNLKAGKTERENFITDGTTIRTPYSISVNPYSGNVYITDAYDYKVKGDVLCFSPQGQLIFKLPNVGINSNTVLFRNKASQGNPDENPAD…
>HMPREF010101709
MIRVLFFIRMTMSRTIQRICLFLFCLPVFGSCMKWDYGEMEDFSVSASGLFITNEGNFQYSNATLSYYDPATCEVENEVFYRANGFKLGDVAQSMVIRDGIGWIVVNNSHVIFAIDINTFKEVGRITGFTSPRYIHFLSDEKAYVTQIWDYRIFIINPKTYEITGYIECPDMDMESGSTEQMVQYGKYVYVNCWSYQNRILKIDTETDKVVDELTIGIQPTSLVMDKYNKMWTITDGGYEGSPYGYEAPSLYRIDAETFTVEKQFKFKLGDWPSEVQLNGTRDTLYWINNDIWRMPVEADRVPVRPFLEFRDTKYYGLTVNPNNGEVYVADAIDYQQQGIVYRYSPQGKLIDEFYVGIIPGAFCWK
>HMPREF010201941
MIVNNIFSRILFGILASCCLLACRGELPVLPSDEIEVGKDPLGGVHIKGMYLLNEGNMGSNKCTLDFYDSTTGKYHRNIYAERNPSVVKELGDVGNDLQIYGDKLYAVINCSNFIEVMDVETAQHLGQIDVVNCRYITFSNGKAYVSSYAGPVGIDPNARPGKVVEVDTTNLAITREVVVGYQPEEMVIKDGKLYVANSGGYRFPDYDRTVSVIDLKTFQVIKTIDVAINLHHMKLDRYGRIYVSSRGDYYGTGSNVFVIDTQTDCVTGSLGIAASEMCLSGDSIYMTSVEWSYVTESNTITYALYDVKQNKMVSRNFITDGTEAEIAIPYGVTVNPETKEIFVTDAKSYVVPGYLYCFSPEGKKRWKVRAGDIPAHFAFTTKTFQ
>HMPREF010202116
MIRVLFFIRMTMSRTIQRICLFLFCLPVFGSCMKWDYGEMEDFSVSASGLFITNEGNFQYSNATLSYYDPATCEVENEVFYRANGFKLGDVAQSMVIRDGIGWIVVNNSHVIFAIDINTFKEVGRITGFTSPRYIHFLSDEKAYVTQIWDYRIFIINPKTYEITGYIECPDMDMESGSTEQMVQYGKYVYVNCWSYQNRILKIDTETDKVVDELTIGIQPTSLVMDKYNKMWTITDGGYEGSPYGYEAPSLYRIDAETFTVEKQFKFKLGDWPSEVQLNGTRDTLYWINNDIWRMPVEADRVPVRPFLEFRDTKYYGLTVNPNNGEVYVADAIDYQQQGIVYRYSPQGKLIDEFYVGIIPGAFCWK
>HMPREF010203988
MKRKLIYIFSCWLSSIILFVACDDMEDKPFTSGIIGDPTETGTAELYVLCEGLFNQNNSSLARFSFGNQQMVRDYFKAVNRRGLGDTANDMAIYGSKIYVIVNISSTVEVIDFRTGSSLKQIQMLAENGSSRQPRYIAFHKEKAYVCSYDGTVARIDTTSLSIEAITSVGRNPDGICVQNEKLYISNSGGLDYSSGLVGVDNTVSVVDIATFKESSKLTVGPNPGKIVAGPDETVYVATRGEDVEAGDYNFVKIDCRTNKVTQSNEKVQNFAIDGEIAYLYNYNYNTQTSSIKMFNLKTEETIRENFITDGTVIKTPYGININPYSNNVYITEARDYTTYGDLLCFNQQGQLMFRLNNIGLNPNTIAFSDKASQSDIDDNDDDKENPLAFANKVWEYRP…
>HMPREF01031742
MKKKNLVCVSALCALMSFSFVSCDDDNEPSLNIPNVSVTNVSFTDENPEALKVSGTLNWTAPSSVDNVTKYVIYGSSDGTAKDMKIAEVEVGTHSYAITDVVNIGYLLVIAANAEGESSVYASVRVIDFVKDSSFMALYFLNSGNMGNNNSSLYMYDIEKDEVVPDYFLAQNGRGLGDTAQDMIVYGDKMYIAVYGESTIEVTDLKAKSIKQVKTEGQPRYMVSEGGKVYISYYNGYVARLDTASLEVEAKVKVGRNPEQLAVSSNKLFVSNSGGMDYSTEVGYDKTVSVVDLSTFTEIKKLDVVLNPTRIQADEQGNVYVVSMGNYADIPNTVQKVNAETYEVTFLTDCPNATEMAYEDGKLYLFYAQYGMPNPSFLTFDTEKQSVGDSFITDGTSIE…
>HMPREF101801681
MKTTSFNNGRSNSSSLFRRGIGGVSFFFLLFLLLFASCDDLEDTDTPSGGDGGMPAETGTAELYILSEGLFNLNNSSLALYSFKNNQLNTDYFRSINRRGLGDTANDMGIYGSKLYIVVNVSSQIEVVDLQSGKSVKQIPMLSVNGSSRQPRNIAFDGGKAYVCSFDGTVARIDTASLSIDALTRAGRNPDGICVQNGKLYVSNSGGLDWEGIGVDRTVSVIDIPSFTEIKKIEVGPNPGDIQAGPDGSVYVATHGENIEAGDYHFVQIDGHTDQVVRTFDEKVLSFTIHDNMAYLYNYDYRTQDSQIKVFNLKAGKTERENFITDGTTIRTPYSISVNPYSGNVYITDAYDYKVKGDVLCFSPQGQLIFKLPNVGINSNTVLFRNKASQGNPDENPAD…
>HMPREF101804312
MIRVLFFIRMTMSRTIQRICLFLFCLPVFGSCMKWDYGEMEDFSVSASGLFITNEGNFQYSNATLSYYDPATCEVENEVFYRANGFKLGDVAQSMVIRDGIGWIVVNNSHVIFAIDINTFKEVGRITGFTSPRYIHFLSDEKAYVTQIWDYRIFIINPKTYEITGYIECPDMDMESGSTEQMVQYGKYVYVNCWSYQNRILKIDTETDKVVDELTIGIQPTSLVMDKYNKMWTITDGGYEGSPYGYEAPSLYRIDAETFTVEKQFKFKLGDWPSEVQLNGTRDTLYWINNDIWRMPVEADRVPVRPFLEFRDTKYYGLTVNPNNGEVYVADAIDYQQQGIVYRYSPQGKLIDEFYVGIIPGAFCWK
>B2010100002417
MKKKNLVCVSALCALMSFSFVSCDDDNEPSLNIPNVSVTNVSFTDENPEALKVSGTLNWTAPSSVDNVTKYVIYGSSDGTAKDMKIAEVEVGTHSYAITDVVNIGYLLVIAANAEGESSVYASVRVIDFVKDSSFMALYFLNSGNMGNNNSSLYMYDIEKDEVVPDYFLAQNGRGLGDTAQDMIVYGDKMYIAVYGESTIEVTDLKAKSIKQVKTEGQPRYMVSEGGKVYISYYNGYVARLDTASLEVEAKVKVGRNPEQLAVSSNKLFVSNSGGMDYSTEVGYDKTVSVVDLSTFTEIKKLDVVLNPTRIQADEQGNVYVVSMGNYADIPNTVQKINTETYEVTSLTNCPNATEMAYEDGKLFLFYAQWGMSSPAFLTFDTKSQSAGTSFITDGTSIQ…
>BSCG00262
MNIRTKILYIYQTLFCAFLSLFVACDDLEDKSTSTTIDGNITETGTAEIYILSEGLFNLNNSSLAKYSFKSNKLVKNYFKDLNKRGLGDTANDIALYGSKLYIVVNVSSTIEVIDFQTGISIKQIPMFTDNGSSRQPRHIAFYENKAYVCSFDGTVARIDTTSLQIESFTKAGRNPENICVKNKKLYVSNSGGLDYSEGLGVDNTVSVIDIESFTEIKKIEVGPNPGCISPGPDEAVYVATYGSNIADGDFNFVKINSQTDEVERIYNEKVMNFAIDNNNIAYLYNYNYNTEASSIKVLNLRTGETIRENFITDGTKISTPYSINVNPYSGNVYITEAYSYTITRDVLCFNTNGQLLFRLNRIGLNPNSVIFSQKASTGDSDGEESDPNAPSAFANKVL…
>BSCG00309
MSRTIQRICLFLFCLPVFGSCMKWDYGEMEDFSVSASGLFITNEGNFQYSNATLSYYDPATCEVENEVFYRANGFKLGDVAQSMVIRDGIGWIVVNNSHVIFAIDINTFKEVGRITGFTSPRYIHFLSDEKAYVTQIWDYRIFIINPKTYEITGYIECPDMDMESGSTEQMVQYGKYVYVNCWSYQNRILKIDTETDKVVDELTIGIQPTSLVMDKYNKMWTITDGGYEGSPYGYEAPSLYRIDAETFTVEKQFKFKLGDWPSEVQFNGTRDTLYWINNDIWRMPVEADRVPVRPFLEFRDTKYYGLTVNPNNGEVYVADAIDYQQQGIVYRYSPQGKLIDEFYVGIIPGAFCWK
>BSCG03328
MRISVLSIIICFVLLSTSCREDERIIPSTPNQVTPGVSGTSVKGFFLLNEGNMGSNKATLDYFDYETGIYHKNIYAERNPGVVQELGDVGNDIQIYGNKLYAIINCSHFVEVMNVETAKHITQISIPNCRYIVFKDKYAYVSSYAGPVKIDPNARLGYVARVDTTTLTVKDTCVVGYQPEEMVIVGNKLYVANSGGYRVPNYDRTVSVIDLNTFKVIKTIDVGINLHRMELDQYGNIYVSSRGDYYDTYSETFVIDSNTDKVIEELPLLPNTEMAICRDSLYVYSTEWSYYTNSWTVSYAIYNTKTKKTDTRNFITDGTEKSIKIPYGIAINPETGEFFVTDAKDYVTPGTLYCFSRDGKKKWSVITGDIPAHIAFTDKKLKEIQ
>HMPREF900801211
MKRYTLYIIGILIGCAFSSCRKIEIVVPSEYELVSDGIHPEANPQGMYLVNEGNMGSNKCTLDYLDYVNGYYIRNLYSERNPNVVKELGDVGNDIQIYGSKLYVVVNCSHKVEILDARTCERITQIDIPNCRYIRFYRGNAYVTSYVGPVQIDPNAPQGAVYRVDTTSLKVDAKVIVGFQPDELEILGEYIYVANSGGYRAPEYDNTVSVIELNRFKQVQKIPVGINLHRIRADKYGKLWVTSRGDYDTVHSNLYVLEKRKGYNEMVVTDTLNIPCSNLCISGDSLFYYSTEWNVNTQSNSISYGIIDVRTKEVISTNFITDGSEKDIRIPYGIMVHPYTKDIFVTDAKNYVSSGTLYCYDKNGIRKWGVRTGDIPAHMVFLYK
>HMPREF900801227
MKKKNLVCVSALCALMSFSFVSCDDDNEPSLNIPNVSVTNVSFTDENPEALKVSGTLNWTAPSSVDNVTKYVIYGSSDGTAKDMKIAEVEVGTHSYAITDVVNIGYLLVIAANAEGESSVYASVRVIDFVKDSSFMALYFLNSGNMGNNNSSLYMYDIEKDEVVPDYFLAQNGRGLGDTAQDMIVYGDKMYIAVYGESTIEVTDLKAKSIKQVKTEGQPRYMVSEGGKVYISYYNGYVARLDTASLEVEAKVKVGRNPEQLAVSSNKLFVSNSGGMDYSTEVGYDKTVSVVDLSTFTEIKKLDVVLNPTRIQADEQGNVYVVSMGNYADIPNTVQKINTETYEVTSLTNCPNATEMAYEDGKLFLFYAQWGMSSPAFLTFDTKSQSAGTSFITDGTSIQ…
>HMPREF010400510
MKKKNLVCVSALCALMSFSFVSCDDDNEPSLNIPNVSVTNVSFTDENPEALKVSGTLNWTAPSSVDNVTKYVIYGSSDGTAKDMKIAEVEVGTHSYAITDVVNIGYLLVIAANAEGESSVYASVRVIDFVKDSSFMALYFLNSGNMGNNNSSLYMYDIEKDEVVPDYFLAQNGRGLGDTAQDMIVYGDKMYIAVYGESTIEVTDLKAKSIKQVKTEGQPRYMVSEGGKVYISYYNGYVARLDTASLEVEAKVKVGRNPEQLAVSSNKLFVSNSGGMDYSTEVGYDKTVSVVDLSTFTEIKKLDVVLNPTRIQADEQGNVYVVSMGNYADIPNTVQKINTETYEVTSLTNCPNATEMAYEDGKLFLFYAQWGMSSPAFLTFDTKSQSAGTSFITDGTSIQ…
>HMPREF901002196
MACDDMEDKPFTSGIMGDPTETGTAELYVLCEGLFNQNNSSLARFSFGNQQMVRDYFKAVNHRGLGDTANDMAIYGSKVYVVVNISSTVEVIDFRTGTSVKQIQMQAENGSSRQPRYITFHKEKAYVCSYDGTVARIDTTSLSIDAITTVGRNPDGICVQNEKLYISNSGGLDYSSGLGVDNTVSVVDIATFKESSKIIVGPNPGKIIAGPDETVYVATRGGDIEAGDYNFVKIDCRTNKVTQCNEKVQNFAIDGDIAYLYNYNYTTQTSSIKMFNLKTEETIRENFITDGTVIKTPYGININPYSNNVYITEARDYTTYGDLLCFNQQGQLMFRLNNIGLNPNTIVFSDKASQSNIDDNDDDTENPLAFANKVWEYRPAPGQFINTTTSAYKDGFTYD…
>HMPREF901003648
MRISVLSIIICFVLLSTSCREDERIIPSTPNQVTPGVSGTSVKGFFLLNEGNMGSNKATLDYFDYETGIYHKNIYAERNPGVVQELGDVGNDIQIYGNKLYAIINCSHFVEVMNVETAKHITQISIPNCRYIVFKDKYAYVSSYAGPVKIDPNARLGYVARVDTTTLTVKDTCVVGYQPEEMVIVGNKLYVANSGGYRVPNYDRTVSVIDLNTFKVIKTIDVGINLHRMELDQYGNIYVSSRGDYYDTYSETFVIDSNTDKVIDELPLLPNTEMAICRDSLYVYSTEWSYYTNSWTVSYAIYNTKTKKTDTRNFITDGTEKSIKIPYGIAINPETGEFFVTDAKDYVTPGTLYCFSRDGKKKWSVITGDIPAHIAFTDKKLKEIQ
>HMPREF901002615
MIRVLFFIRMTMSRTIQRICLFLFCLPVFGSCMKWDYGEMEDFSVSASGLFITNEGNFQYSNATLSYYDPATCEVENEVFYRANGFKLGDVAQSMVIRDGIGWIVVNNSHVIFAIDINTFKEVGRITGFTSPRYIHFLSDEKAYVTQIWDYRIFIINPKTYEITGYIECPDMDMESGSTEQMVQYGKYVYVNCWSYQNRILKIDTETDKVVDELTIGIQPTSLVMDKYNKMWTITDGGYEGSPYGYEAPSLYRIDAETFTVEKQFKFKLGDWPSEVQLNGTRDTLYWINNDIWRMPVEADRVPVRPFLEFRDTKYYGLTVNPNNGEVYVADAIDYQQQGIVYRYSPQGKLIDEFYVGIIPGAFCWK
>HMPREF01051047
MKFKHLFFAAALFSIAPLFCACNDDDNEIEVPRDPEEDPSSQPDTTPEVTSPTEATGLYVINAGNLSNNVNGTLSFINFEKGTASNNVFFDINKRSLGSTPQDAIVYGSKMYIAIYGSNIIEIVDKNTAKSIKQIVPTSTQGEGPRDIIAANGKVYVSMYDGYVSRIDTLSLTIDATLNVGPNPEEMTVANGYLYVANSDGMNYGADYANGKSVSKIGLKTFTEAKRIPVGLNPTKICSTTEGNVYVLAMGNYNDISAKVQKIDNMNVVTDVTEATLMTVKDNTLYLINAPYGATANTYFSIDTKTGNETKNLIDQPVDSPCGIAVNPFTGNIYISSYNMVGGWPSYTTDGYVNEYSANGKFTNKYNVGVGPCGLTFLLK
>HMPREF901103821
MKFKHLFFAAALFSIAPLFCACNDDDNEIEVPRDPEEDPSSQPDTTPEATSPTEATGLYVINAGNLSNNVNGTLSFINFEKGTASNNVFFDINKRSLGGTPQDAIVYGSKMYIAIYGSNIIEIVDKNTAKSIKQIVPTSTQGEGPRDIIAANGKVYVSMYDGYVSRIDTLSLTIDATLKVGPNPEEMTVANGYLYVANSDGMNYGADYANGKSVSKIGLKTFTEAKRIPVGLNPTKICSTTEGNVYVLAMGNYNDISAKVQKIDNMNIVTDVTEATLMTVKDNTLYLINAPYGATENTYFSIDTKTGNETKNLINQPVDSPCGIAVNPFTGNIYISSYNMVGGWPSYTTDGYVNEYSANGKFTNKYDVGVGPCGLTFLLK
>HMPREF901104186
MTYHQLKYLLWSVVVGVTLSLTSCMKWDYGDAVEDFNATGAGLFITNEGNFQYGNATLSYYDPATKQVQNEIFFRANGMKLGDVAQSMTIYDNKGWVVVNNSHVIFAIDLNTFKEVGRIENLTSPRYIHFLSDEKAYVTQLWDNRIFIINPKKYEITGYIQVPDMTMESGSTEQMVQYGKYVYCNCWSYQNRIIKIDTETDQVVDELKVGIQPTSLVMDKYNKMWTVTDGGYEGSPYGYEAPSLYRIDAETFTVEKQFKFKLGDWPSEVQLNGDRDKLYWINKAIWSMDVTASHVPVRPFLEYSGTIYYGLTVNPANGEVYIADAIDYQQQGMIYRYSPEGKLIDEFYVGIIPGAFCWK
>BSHG2740
MIRVLFFIRMTMSRTIQRICLFLFCLPVFGSCMKWDYGEMEDFSVSASGLFITNEGNFQYSNATLSYYDPATCEVENEVFYRANGFKLGDVAQSMVIRDGIGWIVVNNSHVIFAIDINTFKEVGRITGFTSPRYIHFLSDEKAYVTQIWDYRIFIINPKTYEITGYIECPDMDMESGSTEQMVQYGKYVYVNCWSYQNRILKIDTETDKVVDELTIGIQPTSLVMDKYNKMWTITDGGYEGSPYGYEAPSLYRIDAETFTVEKQFKFKLGDWPSEVQLNGTRDTLYWINNDIWRMPVEADRVPVRPFLEFRDTKYYGLTVNPNNGEVYVADAIDYQQQGIVYRYSPQGKLIDEFYVGIIPGAFCWK
>BSHG0132
MKMNPFNNSRSNSSPRFRRGVGGGSFLFLLFLLLFASCDDLEDTDTPSGGGDGMPVETGTAELYILSEGLFNLNNSSLALYSFKNNQLNTDYFRSINRRGLGDTANDMAIYGSKLYIVVNVSSQIEVVDLQSGKSVKQIPMLSENGSSRQPRNIAFEGGKAYVCSFDGTVARIDTASLSIDALTRAGRNPDGICVQNGKLYVSNSGGLDWEGIGVDRTVSVIDIPSFTEIKKIEVGPNPGKIQAGPDGNIYVATHGENIEAGDYHFVQIDGHTDQVVRTFDEKVLSFTIHDNMAYLYNYDYRTQDSQIKVFNLKTGKTERENFITDGTAIRTPYSISVNPYSGNIYITDAYDYKVKGDVLCFSPQGQLIFKLPNVGINSNTVLFRNKASQGNPDENPAD…
>HMPREF100701296
MIRVLFFIRMTMSRTIQRICLFLFCLPVFGSCMKWDYGEMEDFSVSASGLFITNEGNFQYSNATLSYYDPATCEVENEVFYRANGFKLGDVAQSMVIRDGIGWIVVNNSHVIFAIDINTFKEVGRITGFTSPRYIHFLSDEKAYVTQIWDYRIFIINPKTYEITGYIECPDMDMESGSTEQMVQYGKYLYVNCWSYQNRILKIDTETDKVVDELTIGIQPTSLVMDKYNKMWTITDGGYEGSPYGYEAPSLYRIDAETFTVEKQFKFKLGDWPSEVQLNGTRDTLYWINNDIWRMPVEADRVPVRPFLEFRDTKYYGLTVNPNNGEVYVADAIDYQQQGIVYRYSPQGKLIDEFYVGIIPGAFCWK
>HMPREF100702750
MKVRSLLFGMLCMLALGASLASCSDDDDDSLDDGGSKVTLPQTRVYILNEGGWGANNARLAFYAPNKDADFISDIYQTQNNAKLGDLGQSMIEYEDEIYIAVSGSNYLTKLNAAGVELKRVSFVDDNDLSAGIRYIDAEDGYIYASFYGGAVAKINAKTLEVVDKLTGLGDNLEGVAICEDMLYVANSCTADWSTYHNDVKVIDLRTFKLKETLTVGLNPNALVEEDDKVFLISWGNYVDIGYSLQMIDPAANNKVTELGSATRMCATDDILYLTYSNYTNPTASFFTYNIKTGKMDEASFLKDIPEKLKTSTIYMLEVNDNNGDFYIGTSEYTTNGTIYRFKKDGTFIEQFDAGGMNPNSAIFFN
>BSFG02810
MTYHQLKYLLWSVVVGVTLSLTSCMKWDYGDAVVDFNATGAGLFITNEGNFQYGNATLSYYDPATKQVQNEIFFRANGMKLGDVAQSMTIYDNKGWVVVNNSHVIFAIDLNTFKEVGRIENLTSPRYIHFLSDEKAYVTQLWDNRIFIINPKKYEITGYIQVPDMTMESGSTEQMVQYGKYVYCNCWSYQNRIIKIDTETDQVVDELKVGIQPTSLVMDKYNKMWTVTDGGYEGSPYGYEAPSLYRIDAETFTVEKQFKFKLGDWPSEVQLNGDRDKLYWINKAIWSMDVTASHVPVRPFLEYSGTIYYGLTVNPANGEVYIADAIDYQQQGMIYRYSPEGKLIDEFYVGIIPGAFCWK
>BSFG02328
MKFKHLFFAAALFSIAPLFCACNDDDNEIEVPRDPEEDPSSQPDTTPEATSPTEATGLYVINAGNLSNNVNGTLSFINFEKGTASNNVFFDINKRSLGGTPQDAIVYGSKMYIAIYGSNIIEIVDKNTAKSIKQIVPTSTQGEGPRDIIAANGKVYVSMYDGYVSRIDTLSLTIDATLKVGPNPEEMTVANGYLYVANSDGMNYGADYANGKSVSKIGLKTFTEAKRIPVGLNPTKICSTTEGNVYVLAMGNYNDISAKVQKIDNMNIVTDVTEATLMTVKDNTLYLINAPYGATENTYFSIDTKTGNETKNLINQPVDSPCGIAVNPFTGNIYISSYNMVGGWPSYTTDGYVNEYSANGKFTNKYDVGVGPCGLTFLLK
>BSBG01240
MKHLIRHIILLCGLPLLLAGCMEWDYGDAVEDFNATGAGLFITNEGNFQYGNATLSYYDPETQQVQNEVFFRANGMKLGDVAQSMCIHDNKGWVVVNNSHVIFAIDLNTFKEVGRITNLTSPRYIHFLSDEKAYVTQLWDNRIFIINPKKYEITGYIQVPDMTMESGSTEQMVQYGKYVYCNCWSYQNRIIKIDTETDQVVEELKVGIQPTSLVMDKNHKMWTITDGGYEGSPYGYEAPSLYRIDAETFTVEKQFKFKMGDWPSEVQLNGTGDKLYWINKDIWSMDVDAERVPVRPFLEYSGTIYYGLTVDPVRGDVYVADAIDYQQQGIVYRYSSEGELIDEFYVGIIPGAFCWK
>BSBG04142
MKFKHLFFAAALFSIAPLFCACNDDDNEIEVPRDPEEDPSSQPDTTPEVTSPTEATGLYVINAGNLSNNVNGTLSFINFEKGTASNNVFFDINKRSLGSTPQDAIVYGSKMYIAIYGSNIIEIVDKNTAKSIKQIVPTSTQGEGPRDIIAANGKVYVSMYDGYVSRIDTLSLTIDATLNVGPNPEEMTVANGYLYVANSDGMNYGADYANGKSVSKIGLKTFTEAKRIPVGLNPTKICSTTEGNVYVLAMGNYNDISAKVQKIDNMNVVTDVTEATLMTVKDNTLYLINAPYGATANTYFSIDTKTGNETKNLIDQPVDSPCGIAVNPFTGNIYISSYNMVGGWPSYTTDGYVNEYSANGKFTNKYNVGVGPCGLTFLLK
>HMPREF944501358
MLALSVSFSSCSDDDGQSWDDSGSKIELPYVRAYFLNEGTMGQNNAGIAFYAPNKDNDVIGDIYKAQNKASLGDTGQDMIEYEDYIYVSVYGSNYLAKLNAACVEQARVSFVGDADLSAGIRYIAAHDGYIYASFYGGVVAKINANTLKVEKKLTGYGDNLEGVAICNDMLYVANAYKIEGGNYIYHTEVLVFDLNAFSFKETLTVASNPNNLTEDNDKVFLISWDYSAESRVLQMIDSKNNNKVTNLGYATHVAVENDKLYCVDSRVDYSNWPETAAVNTFYTYDVKLSTKSSGSFLKNAPEELSTAVIYMIAVNDSNGDIYIGTTGHSNVNGDIYRFRNDGTYMEKFDCGGQNPNSAVFFN
>HMPREF096902800
MIMKVRSLLFGMLCMLALGASLASCSDDDDDSLDDGGSKVTLPQTRVYILNEGGWGANNARLAFYAPNKDADFISDIYQTQNNAKLGDLGQSMIEYEDEIYIAVSGSNYLTKLNAAGVELKRVSFVDDNDLSAGIRYIDAEDGYIYASFYGGAVAKINAKTLEVVDKLTGLGDNLEGVAICEDMLYVANSCTADWSTYHNDVKVIDLRTFKLKETLTVGLNPNALVEEDDKVFLISWGNYVDIGYSLQMIDPAANNKVTELGSATRMCATDDILYLTYSNYTNPTASFFTYNIKTGKMDEASFLKDIPEKLKTSTIYMLEVNDNNGDFYIGTSEYTTNGTIYRFKKDGTFIEQFDAGGMNPNSAIFFN
>HMPREF010600182
MIVNNIFSRILFGILASCCLLACRGELPVLPSDEIEVGKDPLGGVHIKGMYLLNEGNMGSNKCTLDFYDSTTGKYHRNIYAERNPSVVKELGDVGNDLQIYGDKLYAVINCSNFIEVMDVETAQHLGQIDVVNCRYITFSNGKAYVSSYAGPVGIDPNARPGKVVEVDTTNLAITREVVVGYQPEEMVIKDGKLYVANSGGYRFPDYDRTVSVIDLKTFQVIKTIDVAINLHHMKLDRYGRIYVSSRGDYYGTGSNVFVIDTQTDCVTGSLGIAASEMCLSGDSIYMTSVEWSYVTESNTITYALYDVKQNKMVSRNFITDGTEAEIAIPYGVTVNPETKEIFVTDAKSYVVPGYLYCFSPEGKKRWKVRAGDIPAHFAFTTKTFQ
>HMPREF010602339
MKRKLIYIFSCWLSSIILFVACDDMEDKPFTSGIIGDPTETGTAELYVLCEGLFNQNNSSLARFSFGNQQMVRDYFKAVNRRGLGDTANDMAIYGSKIYVIVNISSTVEVIDFRTGSSLKQIQMLAENGSSRQPRYIAFHKEKAYVCSYDGTVARIDTTSLSIEAITSVGRNPDGICVQNEKLYISNSGGLDYSSGLGVDNTVSVVDIATFKESSKLTVGPNPGKIVAGPDETVYVATRGEDVEAGDYNFVKIDCRTNKVTQSNEKVQNFAIDGEIAYLYNYNYNTQTSSIKMFNLKTEETIRENFITDGTVIKTPYGININPYSNNVYITEARDYTTYGDLLCFNQQGQLIFRLNNIGLNPNTIAFSDKASQSDIDDNDDDKENPLAFANKVWEYRPA…
>BSEG03873
MKFKHLFFAAALFSIAPLFCACNDDDNEIEVPRDPEEDPSSQPDTTPEVTSPTEATGLYVINAGNLSNNVNGTLSFINFEKGTASNNVFFDINKRSLGSTPQDAIVYGSKMYIAIYGSNIIEIVDKNTAKSIKQIVPTSTQGEGPRDIIAANGKVYVSMYDGYVSRIDTLSLTIDATLNVGPNPEEMTVANGYLYVANSDGMNYGADYANGKSVSKIGLKTFTEAKRIPVGLNPTKICSTTEGNVYVLAMGNYNDISAKVQKIDNMNVVTDVTEATLMTVKDNTLYLINAPYGATANTYFSIDTKTGNETKNLIDQPVDSPCGIAVNPFTGNIYISSYNMVGGWPSYTTDGYVNEYSANGKFTNKYNVGVGPCGLTFLLK
>HMPREF101600415
MKLKEQLRMLVILLAMPLAFVACDNNDDENGAPIVAEKGVFVFNSGNQASGIDGTLSFIDEKTETVSNNVFETTNERKLGSTVQDGVILGNNLYIAVSKSNTIEVVNKNTLVSVVQIVPTPAQGNTPRDIVTDGKYVYVSMYTGVVSRIDPSTNTIDKTVAVGPNPEEMVIVNKSLYVTNSDGNNYNAGYANGKSVSKISLSDFVEEKKIAVGLNPTKITADALGNVLVLCMGDYSATPATVWKINAEDEATSMNIPATIMDIKDNSLYVINAPYGAPSITYTVYNTSSGAVEKENFVSAPVDAPAGIAVHSDGRIFITSYTLVGGFASYKTPGYVSEYSSDGTFVKKYDVGVGAVSMTFLK
>HMPREF101601250
MKHLIRHIILLCGLPLLLAGCMEWDYGDAVEDFNATGAGLFITNEGNFQYGNATLSYYDPETQQVQNEVFFRANGMKLGDVAQSMCIHDNKGWVVVNNSHVIFAIDLNTFKEVGRITNLTSPRYIHFLSDEKAYVTQLWDNRIFIINPKKYEITGYIQVPDMTMESGSTEQMVQYGKYVYCNCWSYQNRIIKIDTETDQVVEELKVGIQPTSLVMDKNHKMWTITDGGYEGSPYGYEAPSLYRIDAETFTVEKQFKFKMGDWPSEVQLNGTGDKLYWINKDIWSMDVDAERVPVRPFLEYSGTIYYGLTVDPVRGDVYVADAIDYQQQGIVYRYSSEGELIDEFYVGIIPGAFCWK
>HMPREF101601571
MIRVLFFIRMTMSRTIQRICLFLFCLPVFGSCMKWDYGEMEDFSVSASGLFITNEGNFQYSNATLSYYDPATCEVENEVFYRANGFKLGDVAQSMVIRDGIGWIVVNNSHVIFAIDINTFKEVGRITGFTSPRYIHFLSDEKAYVTQIWDYRIFIINPKTYEITGYIECPDMDMESGSTEQMVQYGKYVYVNCWSYQNRILKIDTETDKVVDELTIGIQPTSLVMDKYNKMWTITDGGYEGSPYGYEAPSLYRIDAETFTVEKQFKFKLGDWPSEVQLNGTRDTLYWINNDIWRMPVEADRVPVRPFLEFRDTKYYGLTVNPNNGEVYVADAIDYQQQGIVYRYSPQGKLIDEFYVGIIPGAFCWK
>HMPREF944601081
MKLKEQLRLLAFVLALPMAFVACDSNDYQEEYPIFVEKGVYVFNSGNQGKSIEGSLSFIDEKTETVTNDVFKIANSRSLGSTVQDGVVLGNNLFVAVYESNTIEVVNKNTLVSIAQIRPTAAQGKGPRDIVTDGKNIYVSMFSGHVLRIDPSTNTIDKTIQVGPNPEEMVVANGFLYVVNSDGMNYNAGYANGKSVSKIALSTFTEEKKIAVGMNPTKIAADASGNVFALCMGDYGAVPSSLWKINSKDEAEEWKVTGTLMATKGNSIYVIDSPWGATATAMKYVVYNTLTGEMVKDNFVSTPADAAVGLAIDPVTEHIFITSYNLVGGFASADTPGYVNEYSADGTFIKKFDVGVGAVYMAFLK
>HMPREF101701629
MKHLIRHIILLCGLPLLLAGCMEWDYGDAVEDFNATGAGLFITNEGNFQYGNATLSYYDPETQQVQNEVFFRANGMKLGDVAQSMCIHDNKGWVVVNNSHVIFAIDLNTFKEVGRITNLTSPRYIHFLSDEKAYVTQLWDNRIFIINPKKYEITGYIQVPDMTMESGSTEQMVQYGKYVYCNCWSYQNRIIKIDTETDQVVEELKVGIQPTSLVMDKNHKMWTITDGGYEGSPYGYEAPSLYRIDAETFTVEKQFKFKMGDWPSEVQLNGTGDKLYWINKDIWSMDVDAERVPVRPFLEYSGTIYYGLTVDPVRGDVYVADAIDYQQQGIVYRYSSEGELIDEFYVGIIPGAFCWK
>HMPREF101701885
MNIRTKILYIYQTLFCAFLSLFVACDDLEDKSTSTTIDGNITETGTAEIYILSEGLFNLNNSSLAKYSFKSNKLVKNYFKDLNKRGLGDTANDIVLYGSKLYIVVNVSSTIEVIDFQTGISIKQIPMFTDNGSSRQPRHIAFYENKAYVCSFDGTVARIDTTSLQIESFTKAGRNPENICVKNKKLYVSNSGGLDYSEGLGVDNTVSVIDIESFTEIKKIEVGPNPGCISPGPDEAVYVATYGSNIADGDFNFVKINSQTDEVERIYNEKVMNFAIDNNNIAYLYNYNYNTEASSIKVLNLRTGETIRENFITDGTKISTPYSINVNPYSGNVYITEAYSYTITGDVLCFNTNGQLLFRLNRIGLNPNSVIFSQKASTGDSDGEESDPNAPSAFANKVL…
>HMPREF101704129
MRISVLSIIICFVLLSTSCREDERIIPSTPNQVTPGVSGTSVKGFFLLNEGNMGSNKATLDYFDYETGIYHKNIYAERNPGVVQELGDVGNDIQIYGNKLYAIINCSHFVEVMNVETAKHITQISIPNCRYIVFKDKYAYVSSYAGPVKIDPNARLGYVARVDTTTLTVKDTCVVGYQPEEMVIVGNKLYVANSGGYRVPNYDRTVSVIDLNTFKVIKTIDVGINLHRMELDQYGNIYVSSRGDYYDTYSETFVIDSNTDKVIDELPLLPNTEMAICRDSLYVYSTEWSYYTNSWTVSYAIYNTKTKKTDTRNFITDGTEKSIKIPYGIAINPETSEFFVTDAKDYVTPGTLYCFSRDGKKKWSVITGDIPAHIAFTDKKLKAIQ
>CW31517
MIVNNIFSRILFGILASCCLLACRGELPVLPSDEIEVGKDPLGGVHIKGMYLLNEGNMGSNKCTLDFYDSTTGKYHRNIYAERNPSVVKELGDVGNDLQIYGDKLYAVINCSNFIEVMDVETAQHLGQIDVVNCRYITFSNGKAYVSSYAGPVGIDPNARPGKVVEVDTTNLAITREVVVGYQPEEMVIKDGKLYVANSGGYRFPDYDRTVSVIDLKTFQVIKTIDVAINLHHMKLDRYGRIYVSSRGDYYGTGSNVFVIDTQTDCVTGSLGIAASEMCLSGDSIYMTSVEWSYVTESNTITYALYDVKQNKMVSRNFITDGTEAEIAIPYGVTVNPETKEIFVTDAKSYVVPGYLYCFSPEGKKRWKVRAGDIPAHFAFTTKTFQ
>CW33334
MKRKLIYIFSCWLSSIILFVACDDMEDKPFTSGIIGDPTETGTAELYVLCEGLFNQNNSSLARFSFGNQQMVRDYFKAVNRRGLGDTANDMAIYGSKIYVIVNISSTVEVIDFRTGSSLKQIQMLAENGSSRQPRYIAFHKEKAYVCSYDGTVARIDTTSLSIEAITSVGRNPDGICVQNEKLYISNSGGLDYSSGLVGVDNTVSVVDIATFKESSKLTVGPNPGKIVAGPDETVYVATRGEDVEAGDYNFVKIDCRTNKVTQSNEKVQNFAIDGEIAYLYNYNYNTQTSSIKMFNLKTEETIRENFITDGTVIKTPYGININPYSNNVYITEARDYTTYGDLLCFNQQGQLMFRLNNIGLNPNTIAFSDKASQSDIDDNDDDKENPLAFANKVWEYRP…
>CW33914
MIRVLFFIRMTMSRTIQRICLFLFCLPVFGSCMKWDYGEMEDFSVSASGLFITNEGNFQYSNATLSYYDPATCEVENEVFYRANGFKLGDVAQSMVIRDGIGWIVVNNSHVIFAIDINTFKEVGRITGFTSPRYIHFLSDEKAYVTQIWDYRIFIINPKTYEITGYIECPDMDMESGSTEQMVQYGKYVYVNCWSYQNRILKIDTETDKVVDELTIGIQPTSLVMDKYNKMWTITDGGYEGSPYGYEAPSLYRIDAETFTVEKQFKFKLGDWPSEVQLNGTRDTLYWINNDIWRMPVEADRVPVRPFLEFRDTKYYGLTVNPNNGEVYVADAIDYQQQGIVYRYSPQGKLIDEFYVGIIPGAFCWK
>HMPREF945601482
MKKILLKGILFSTLMFSLISCSDSEKDEPWVEPEYATTGVYVLNSGSMSSKIDAALTYYDNDKNITSGDVFLNKNEISLGNGGQDMVIYGSKMYITVTQSNCIYITDKTGKLLKYTDGTNTIIKPLNDSEQPRKPRSIEAYNGKVYVTLYDGNLARIDTTTMKIDKLASVDGTYPEEFAIVNNKAYVTISDYMGTGAGKKLSIIDLSSFTKTGEIEVVVNPTKIRSDKNGNLYVISNGNYSTIPSSLQKISTSDNKVTVLGTDVASNLEAGKDKIYLMKEDYTTMSTKLSYYDISTNKIVDQAFVEADKADIKRAYNITVDPITEDIYIATSDYKNEGGMHIYNSNGGYVKSFKTKGINPMGAYFVTTEVKK
>Odosp2042
MSQGNIEALVLNEGGINQNMGGISVLNKDGSVIPDIFREVNHRPLGDVAQSITKINGKYFVTLDNSKKIEVIDPETFGSVGTILYTQAGFPRQIVAISPTEAIVSDLERQLVRIRTVEPYGEPLEYISIPRSVEYLVTVDNKIFGMTTGGIYVFDTDNISKKAVRVIPEVKNDENTKTCRMLVDKYQRVWALMNIREGNRVCGIELVCIDPHQEKVEVSYTLPISEKANPQAGDVIGTITYNRTDIDPTLNWIYFNVKTCKSNTAAGITSVQSVYRMNVGTGEFEHYLDLPGIDMMYGFSVSPQGEVYLCDCLDYSAQRGYIRNYKKDGSIRNFRVGIYPSQVYFP
>Odosp2777
MTRHKLKYLLWSAIVSLSLASCMKWDYGDAVEEFNASGAGLFITNEGNFQYGNATLSYYDPATKTVQNEIFFRANGMKLGDVAQSMCIHDGKGWVVVNNSHVIFAIDLNTFKEVGRIENLTSPRYIHFLSDEKAYVTQLWDNRIFIINPKKYEITGYIQVPDMTMESGSTEQMVQYGKYVYCNCWSYQNRIIKIDTETDQVVDELKVGIQPTSLVMDCNNKMWTVTDGGYEGSPYGYEAPSLYRIDAETFTVEKQFKFKLGDWPSEVQLNGERDKLYWINKDIWCMDVNAARVPVRPFLEYSGTIYYGLTVNPANGEVYIADAIDYQQQGKIYRYSPDGELLDEFYVGIIPGAFCWK
>Odosp3621
MKYLIRHIVLLCGLLLAGCMKWDYGDTVEDFNATGAGLFITNEGNFQYGNASLSYYDPETKQVQNEIFFRANGMKLGDVAQSMIIHDNKGWVVVNNSHVIFAIDLNTFKEVGRIENLTSPRYIHFLSDEKAYVTQLWDNRIFIINPRTYEIIGHIQVPDMTMESGSTEQMVQYGKYVYCNCWSYQNRIIKIDTETDQVVDELKIGIQPTSLVMDKYNKMWTITDGGYEGSPYGYEAPSLYRIDAETFTVEKQFKFKLGDWPSEVQLNGDGTKLYWLNKDVWQMDVTANRIPVRPFLEYQNTLYYGLTVNPANGEVYIADAIDYQQQGMIYRYSPDGELIDEFYVGIIPGAFCWK
>Odosp3634
MIRVLFFIRMTMSRTIQRICLFLFCLPVFGSCMKWDYGEMEDFSVSASGLFITNEGNFQYSNATLSYYDPATCEVENEVFYRANGFKLGDVAQSMVIRDGIGWIVVNNSHVIFAIDINTFKEVGRITGFTSPRYIHFLSDEKAYVTQIWDYRIFIINPKTYEITGYIECPDMDMESGSTEQMVQYGKYVYVNCWSYQNRILKIDTETDKVVDELTIGIQPTSLVMDKYNKMWTITDGGYEGSPYGYEAPSLYRIDAETFTVEKQFKFKLGDWPSEVQLNGTRDTLYWINNDIWRMPVEADRVPVRPFLEFRDTKYYGLTVNPNNGEVYVADAIDYQQQGIVYRYSPQGKLIDEFYVGIIPGAFCWK
>HMPREF061900610
MVHQRHLLVERFEIQIRTYQGCRRGKQPVKPRLRRDPELSDAETKLQSVFNDRDMKRHTLYIIGILIGCAFSSCRKIEIVVPSEYELVSDGIHPEANPQGMYLVNEGNMGSNKCTLDYLDYVNGYYIRNLYSERNPNVVKELGDVGNDIQIYGSKLYVVVNCSHKVEVLDARTCERITQIDIPNCRYIRFYRGNAYVTSYVGPVQIDPNAPQGAVYRVDTTSLKIDAKVIVGYQPDELEILGEYIYVVNSGGYRAPEYDNTVSVIELNRFKQVQKIPVGINLHRIRADKYGKLWVTSRGDYDTVHSNLYVLEKRKGYNEMVVTDTLNIPCSNLCISGDSLFYYSTEWNVNTQSNSISYGIIDVRTKEVISTNFITDGSEKDIRIPYGIMVHPYTKDIFV…
>HMPREF061900626
MKKKNLVCVSALCALMSFSFVSCDDDNEPSLNIPNVSVTNVSFTDENPEALKVSGTLNWTAPSSVDNVTKYVIYGSSDGTAKDMKIAEVEVGTHSYAITDVVNIGYLLVIAANAEGESSVYASVRVIDFVKDSSFMALYFLNSGNMGNNNSSLYMYDIEKDEVVPDYFLAQNGRGLGDTAQDMIVYGDKMYIAVYGESTIEVTDLKAKSIKQVKTEGQPRYMVSEGGKVYISYYNGYVARLDTASLEVEAKVKVGRNPEQLAVSSNKLFVSNSGGMDYSTEVGYDKTVSVVDLSTFTEIKKLDVVLNPTRIQADEQGNVYVVSMGNYADIPNTVQKINTETYEVTSLTNCPNATEMAYEDGKLFLFYAQWGMSSPAFLTFDTKSQSAGTSFITDGTSIQ…
>HMPREF944200218
MKMKWCKWAIMALALGCFTACSEDDDTVGDGGKPGEETGGNGGGANGSDSTAVPSPVVALGAYVLNTGNWGGNDAGIQYLDFQTGELSEDLYAAANGEGLGDLGQDLCVYGSKIYVTVSGSSKVVIMDRKCKVLKSIPVATEDGTPVEPRYMAACEGKVYFTAYDGTVSRIDTTSMAIDGKLNLIDAGAQTGYDHPEAITSANGKLYVNISGYSKGKWLAVVDAASFTKLKDIEVMLNPYTQCITAEDGYVYFVSNGNYAGSPSLTPDQYIYGTMQRLDPETDQVEQVCRATYIANAGEKMYILYSEYYMPEVARAYVRDLKTGDEQEFMDMADLQSANGLAVDPASGDVYVFDVPYGAASDVHVYGADGTYKRTFEAGMSTSKMVFVTK
>HMPREF94200293
MKKIILSLSTVLLSIALFTSCDKDDTPDLQPVLTSNGAFVACSGNMKSKIPGSISYWDYATNAVSENIFTKANGRLLGGTVNDGVCYGSKIYYVVTDESTIEVVDRNQKSVKQIKTTDLLGAANGKKPRHIIAGAGAVWVTTYGGYVAAIDTTTFTLRKSYKVGSYPEGLTAAKNFIYVANSDWGNGNGSISEINLSTDEVKEFKIEGIKNPQAIYINLTGVYVLDWGSYDANYHQLGAGLKILKTEDSKKIVEDVVPNATLVSYYRGSFYTVNAPYGAPTVSYSIYDPLKNATSTMTYKYDATKFAPSAIAVDPVSGHIFISFYERIGGRLSYSTAGYLKEFDASGNELHSTKVGVGPATIFFNTKVDWK
>HMPREF945000508
MRIPLLLIRRILRTCFTEAGACRIRKPASAALLCLGLSLPLAGCMEYGPVEPIDITLPGRGLFISNEGNFTYGNASLSYYDITHSALVTNEDGSNDIFYSANGIPLGDVAQSAIVRGNTVYVIINNSGVIFAIDRRTAKITGTIRGLTSPRYMHFLSDTKAYVTDLYARAITIVNPESCQITGRIDVNNGYGRQHPTEQMVQYKNFVFTNCWSYDNKILVIDSDTDSVVDSIEVGIQPTSLVIDKYDKIWTITDGGYKGSPYGHEEPCLYRIDAETRQIEKRIVFDLNDAPSEVCLNGTRDTLYFINEAVWRMDVRADAVPREPFLKYNNTIYYGLTVDPKTSEVYVADAIDYVQNGVVYRFSPQAVPLDTLRVGITPGAFCFAE
>HMPREF944902023
MKFRNLFIVLLVGIGFIFASCSDDESEQGEITTGIFILNQGGSEGNNAGITAYNPETGAITRDIYRSQNGKDLGDTGQDMIVYGDKVYVSVYGSSRLVKMDKNGVERASLSFDVSTDGQPRYIEAEDGKLYVTLYSGQVARIDTATLQIEAYVSVGNNPEQIVEENGKLYVANSGWGSGTTVSVIDIATFKVVQTLDVALNPNDLLEAGDNVYVLSWGNYADIPYALQKINVQTGAVESITPATKMVENEDIIYLVNSVTNWNVKPNVTTNTFFSYDTKQQKLNETSFLKLEGEAKTLETESVYMMAVDPHNGDFYVGTSDYVNTGKIYRFSRNGTLIKKFGSGGISPCKALFF
>HMPREF944101027
MKLNWCKLAIMALALGVFTACSEDDEPNGEGPGTETGGGDDTTGGSGDNTGGEPVVSLGAYVLNTGNWGGNDAGIQFLDFQTGELSEDLYAAANGEGLGDLGQDLCVYGSKIYVTVSGSSKVVIMDRKCKVLKSIPVATEDGTPVEPRYMAACEGKVYFTAYDGTVSRIDTTSMAIDGKLNLIDAGAQTGYDHPEAITSANGKLYVNISGYSKGKWLAVVDAASFTKLKDIEVMLNPYTQCITAEDGYVYFVSNGNYAGSPSLTPDQYIYGTMQRLDPETDQVEQVCHATYIANAGDKMYILYSEYYLPEVARAYVRDLKTGADSEFIDMADLQSANGLAVDPASGDVYVFDAPYGAASDVHVYGADGTLKRTFEAGMSTSKMVFVTK
>HMPREF944102232
MKTVRKILFLPLLCLAVLFACREIELVVPTEYELLPGVPIAPDARPAGMYLLNEANMGSNKSSIDYVDFRNAYYVRNIYAERNPKVVKELGDVGNDIQIYGNKLYAVINCSHKVEVMDVRTCKRIGQVDIPNCRYIRFAKGKAYVSAYVGPVAIDPNAQLGAVYEVDTASLAVTRKVTVGYQPDELEVLGEYLYVANSGGYRAPDYDSTVSVVEIYGMKQIQKIPVGINLHRIRKDRYGKLWVTSRGDYNTIPSRLYVLDRKDKNSKEMVVKDTLDIPCSEMYIQGDSLYFYSVEWNKQTERNTVTYGIIDVRTGQLVTDHFITDGTEQDIVIPYGICVHPTTGDVYVTDAKNYVSSGVLHCYDRHGKKKWSVRTGDIPAHMAFYDPQ
>HMPREF067302571
MLLRSKHITLSALQRFRLGACAVLCVWLLAACSLEPADDTPTDSKPTANADRLLILCEGLWGMNNASLSLLDHGVLTNHWFRQQNPGERLGDTANDILQVNDTLIAISVNWSNIVQYIRPDGTAIAATENIPNNRRLATDHRGYLYVTSYADHGYVAKIDLTTKLVVDTCHVGYEPEGIACYDGRLYVANTGGYSTQTQDHGYEQTISVVDAQTMRELRRIDTGCKNLYGKVAQWREWLCINAAGDMYNTPPHTVVLNMASEEFRVFDFPSTYCCAAQGRFYCLGSAYSHLTGEYAFSTHTIALPSLSASEGLAGYAAADSVIAAMQSPYALYISPRSAHMYASDARAYATNGYVYEFSPTGTLLNRYLLRGVNPSAFVAL
>HMPREF103300162
MKHLIRHIILLCGLPLLLAGCMEWDYGDAVEDFNATGAGLFITNEGNFQYGNATLSYYDPETQQVQNEVFFRANGMKLGDVAQSMCIHDNKGWVVVNNSHVIFAIDLNTFKEVGRITNLTSPRYIHFLSDEKAYVTQLWDNRIFIINPKKYEITGYIQVPDMTMESGSTEQMVQYGKYVYCNCWSYQNRIIKIDTETDQVVEELKVGIQPTSLVMDKNHKMWTITDGGYEGSPYGYEAPSLYRIDAETFTVEKQFKFKMGDWPSEVQLNGTGDKLYWINKDIWSMDVDAERVPVRPFLEYSGTIYYGLTVDPVRGDVYVADAIDYQQQGIVYRYSSEGELIDEFYVGIIPGAFCWK
>HMPREF103302551
MKRMNMQNIYRIFPLIFLLLTSCRGDEPVPAPREITVSSGFYLLNEGNKGNNMATLDYFDYTNNTYYLNIYAERNPTVVKELGDVGNDLQIYGNRLYAVINCSNFIEVTDLKTTKHIGMIQIPSCRYIVFHKNKAYVSSYASIDGSDLYARQGYVAQIDTASLQVEKRVAVGSQPEEMVIIGDKLYVANSMCVSTGEMDHTVSVIDLNTFTEIKKIDVAVNLHRMKADRYGYIYVSSRGDYYDGKSDLYMINSRTDEVEGPLSIPVNNMCISGDSLYILAKEFNYITGYAESVYGIIDTRTHKILTRNFISDGTDTRIDMPYGIAVNPISKEIFVTDAKDFITPGKVYCFSPDGKKKWEEITGEIPSNIAFVLETQTTDN

## Sheet: Table S3
Table S3. Bacterial strains, plasmids, and oligonucleotide primers used in this study.
Strain, Plasmid or Primer name		Notes and/or sequence (5'-3')1	Reference/Source
Bacterial species and strains
	E. coli S17-1 lambda pir	thi pro hdsR hdsM+ recA, chromosomal insertion of RP4-2(Tc::Mu Km::Tn7) , AmpS	PMID_6340113
	E. coli BL21 Rosetta (DE3)	F- ompT hsdSB(rB- mB-) gal dcm (DE3) pRARE (CamR)	Novagen
	B. thetaiotaomicron VPI-5482	∆tdk, FUdRR	PMID_18611383
Allelic exchange plasmids
	pExchange_tdk	Suicide vector carrying cloned tdk (BT2275) from B. thetaiotaomicron for counter-selection, AmpR, ErmR, FUdRS	PMID_18611383
	pExchange_tdk_∆btuG2	Deletion construct carrying 1kb flanks around btuG2, AmpR, ErmR, FUdRS	This study
Complementation and barcode plamids
	pNBU2_erm	Integrates cloned fragments to NBU2 att sites, ErmR, AmpR	PMID_18611383
	pNBU2_erm_us1957	Contains the locus2 promoter region, ~440 bp upstream of BT1957, ErmR, AmpR	This study
	pNBU2_erm_us1957_btuG2	btuG2 inserted into pNBU2_erm_us1957 via NdeI/PstI digestion and ligation	This study
	pNBU2_erm_us1957_btuG2_C32A		This study
	pNBU2_erm_us1957_btuG2_∆ss		This study
	pNBU2_erm_us1957_btuG2_K34A W35A D36A		This study
	pNBU2_erm_us1957_btuG2_susD-ss		This study
	pNBU2_erm_us1957_btuG2_susD-ss-LES		This study
	pNBU2_erm_us1957_btuB2_FLAG_HA		This study
	pNBU2_erm_us1957_BT1763_FLAG_HA		This study
	pNBU2_erm_us1957_BT3704_HA		This study
	pNBU2_tet_BC01		PMID_18996345
	pNBU2_tet_BC14		PMID_18996345
	pNBU2_tet_BC16		PMID_24439897
Recombinant protein expression plasmids
	pET21_NESG_btuG2		Northeast Structural Genomics Consortium; PDB 3DSM
	pET21_NESG_btuG2_10xHis		This study
	pET21_NESG_BVU2056		This study
	pET21_NESG_BACUNI04578		This study
	pET21_NESG_BACCOPRO02032		This study
Deletion strains
	B. thetaiotaomicron VPI-5482 ∆tdk ∆locus1 ∆locus3		PMID_24439897
	B. thetaiotaomicron VPI-5482 ∆tdk ∆locus1 ∆btuG2 ∆locus3		This study
	B. thetaiotaomicron VPI-5482 ∆tdk ∆locus1 ∆btuB2 ∆locus3		PMID_24439897
	B. thetaiotaomicron VPI-5482 ∆tdk ∆locus1 ∆locus2 ∆locus3		PMID_24439897
Complemented strains
	B. thetaiotaomicron VPI-5482 ∆tdk ∆locus1 ∆locus3 att::pNBU2_erm_us1957		This study
	B. thetaiotaomicron VPI-5482 ∆tdk ∆locus1 ∆btuG2 ∆locus3 att::pNBU2_erm_us1957		This study
	B. thetaiotaomicron VPI-5482 ∆tdk ∆locus1 ∆btuG2 ∆locus3 att::pNBU2_erm_us1957_btuG2		This study
	B. thetaiotaomicron VPI-5482 ∆tdk ∆locus1 ∆btuG2 ∆locus3 att::pNBU2_erm_us1957_btuG2_C32A		This study
	B. thetaiotaomicron VPI-5482 ∆tdk ∆locus1 ∆btuG2 ∆locus3 att::pNBU2_erm_us1957_btuG2_∆ss		This study
	B. thetaiotaomicron VPI-5482 ∆tdk ∆locus1 ∆btuG2 ∆locus3 att::pNBU2_erm_us1957_btuG2_K34A W35A D36A		This study
	B. thetaiotaomicron VPI-5482 ∆tdk ∆locus1 ∆btuG2 ∆locus3 att::pNBU2_erm_us1957_btuG2_susD-ss		This study
	B. thetaiotaomicron VPI-5482 ∆tdk ∆locus1 ∆btuG2 ∆locus3 att::pNBU2_erm_us1957_btuG2_susD-ss-LES		This study
	B. thetaiotaomicron VPI-5482 ∆tdk ∆locus1 ∆btuB2 ∆locus3 att::pNBU2_erm_us1957		This study
	B. thetaiotaomicron VPI-5482 ∆tdk ∆locus1 ∆btuB2 ∆locus3 att::pNBU2_erm_us1957_btuB2_FLAG_HA		This study
	B. thetaiotaomicron VPI-5482 ∆tdk ∆locus1 ∆btuB2 ∆locus3 att::pNBU2_erm_us1957_BT1763_FLAG_HA		This study
	B. thetaiotaomicron VPI-5482 ∆tdk ∆locus1 ∆btuG2 ∆locus3 att::pNBU2_erm_us1957_BT3704_HA		This study
Barcoded deletion strains
	B. thetaiotaomicron VPI-5482 ∆tdk ∆locus1 ∆locus3 att::pNBU2_tet_BC01		This study
	B. thetaiotaomicron VPI-5482 ∆tdk ∆locus1 ∆btuG2 ∆locus3 att::pNBU2_tet_BC14		This study
	B. thetaiotaomicron VPI-5482 ∆tdk ∆locus1 ∆btuB2 ∆locus3 att::pNBU2_tet_BC14		This study
	B. thetaiotaomicron VPI-5482 ∆tdk ∆locus1 ∆btuG2 ∆locus3 att::pNBU2_tet_BC16_us1957_btuG2		This study
Recombinant protein expression strains
	E. coli BL21 Rosetta (DE3) pET21_NESG_btuG2		This study
	E. coli BL21 Rosetta (DE3) pET21_NESG_btuG2_10xHis		This study
	E. coli BL21 Rosetta (DE3) pET21_NESG_BVU2056		This study
	E. coli BL21 Rosetta (DE3) pET21_NESG_BACUNI04578		This study
	E. coli BL21 Rosetta (DE3) pET21_NESG_BACCOPRO02032		This study
Primers for gene deletions
	∆BT1954_F1	TAGCGGATCCCGGTGGAATGGACAAACTGACAACGAT	This study
	∆BT1954_R1	GTCTTTTCATTTTTGTCCTCCTTCCTCGTTACATTACGGGTACTCTGGTTAAGGTATAAGGT	This study
	∆BT1954_F2	ACCTTATACCTTAACCAGAGTACCCGTAATGTAACGAGGAAGGAGGACAAAAATGAAAAGAC	This study
	∆BT1954_R2	GTTCCTGCAGCATTTCGCCGTTTCCCTTGTCCCGCTTG	This study
Primers for complementation
	BT1954_F	TAAAATGAGTGACCTCATATGATTCGGGTACTCTTTTTTATCCG	This study
	BT1954_R	CTTGATATCGAATTCCTGCAGTTATTTCCAGCAGAAAGCTCCCGG	This study
	54_C32A_R1	CATCTCTCCGTAATCCCATTTCATGGCACTGCCGAAAACTGGCAGGCAGA	This study
	54_C32A_F2	TCTGCCTGCCAGTTTTCGGCAGTGCCATGAAATGGGATTACGGAGAGATG	This study
	54∆SS_F	CATTAAAATGAGTGACCTCATATGTGCATGAAATGGGATTACGGAGAGATGG	This study
	54_LES_R1	CAGAGAAATCTTCCATCTCTCCGTAAGCCGCTGCCATGCAACTGCCGAAAACTGGC	This study
	54_LES_F2	GCCAGTTTTCGGCAGTTGCATGGCAGCGGCTTACGGAGAGATGGAAGATTTCTCTG	This study
	54susD-ss_F	TACATTAAAATGAGTGACCTCATATGAAAAAGATAATATATATAGCAACAATCGGAATTACCTTGCTGACAACCAGTTGCATGAAATGGGATTACGGAGAG	This study
	54DssLES_F	TACATTAAAATGAGTGACCTCATATGAAAAAGATAATATATATAGCAACAATCGGAATTACCTTGCTGACAACCAGTTGTGACGATTTTTTGGACGGAGAGATGGAAGATTTCTCTGTATCGGC	This study
	53_FLAGHA_F	CATTAAAATGAGTGACCTCATATGAAAAGACATCTTATTCTATTGTTCGTGGGGG	This study
	53_FLAGHA_R	AAGCTTGATATCGAATTCCTGCAGTTACTTGTCGTCGTCGTCTTTGTAGTCTGCGTAGTCTGGAACGTCGTATGGGTATCGTTTACTATTTTTGTTTTTTCCGAACTTGGGTG	This study
	63_FLAGHA_F	CATTAAAATGAGTGACCTCATATGCCTGGTATCATGAAGAACAAAAAACTTC	This study
	63_FLAGHA_R	AAGCTTGATATCGAATTCCTGCAGTTACTTGTCGTCGTCGTCTTTGTAGTCTGCGTAGTCTGGAACGTCGTATGGGTAAAATCCGATGTTAAGTCCGAACGTGATATTCACAGGG	This study
	BT3704_HA_F	CATTAAAATGAGTGACCTCATATGAAAAGGAATTTATTATTCATTATCTTACTATTATTATTACCCGGTCT	This study
	BT3704_HA_R	TAAGCTTGATATCGAATTCCTGCAGTTATGCGTAGTCTGGAACGTCGTATGGGTAAAAGGATAAAAGGTATATTTCACGACTTGGAAGTG	This study
	54_tag_F	ATTTATGATATTAAACGAATCCATGGATGATTCGGGTACTCTTTTTTATCCG	This study
	54_10xHis_R	CACTGGAAGATAGGCAATTAGTCGACTTAATGATGATGGTGATGGTGATGATGGTGATGTTTCCAGCAGAAAGCTCCCGGAATG	This study
	Bvul_btuG_F	CTTTAAGAAGGAGATATACATATGTGTAGTGATGATGACGATGACAGCAA	This study
	Bvul_btuG_R	GTGGTGGTGGTGGTGGTGCTCGAGGTCAATAAATACGGCTGCTCTAGG	This study
	Buni_btuG_F	CTTTAAGAAGGAGATATACATATGTGTAGTGACGACGATGACGATTCTCTGG	This study
	Buni_btuG_R	GTGGTGGTGGTGGTGGTGCTCGAGATTGAAGAAGATAGCAGAATTAGGA	This study
	Bcop_btuG_F	CTTTAAGAAGGAGATATACATATGTGCATGGAGTGGGACTACGGAGATG	This study
	Bcop_btuG_R	GTGGTGGTGGTGGTGGTGCTCGAGCTTCCAACAAAATGCGCCGGG	This study
Primers for pNBU2_tet_BC qPCR
	BC01-F	ATGTCGCCAATTGTCACTTTCTCA	PMID_18996345
	BC14-F	GGCACGCCATTCTTCATCTAACTG	PMID_18996345
	BC16-F	GTTTATCCGTAACTAGCAGTAACC	PMID_18996345
	UNIV-R	CACAATATGAGCAACAAGGAATCC	PMID_18996345
Primers for qRT-PCR
	BT1956 qPCR 5	CGAAAGACGTAAGCGTAGAGGT	PMID_19748469
	BT1956 qPCR 3	TTGTCGAAATACTCCAACAACG	PMID_19748469
	qPCR_54_a_F	CCAGACATGGACATGGAATCGGG	This study
	qPCR_54_a_R	CGATTTTCAGGATGCGGTTCTGG	This study
	BT 16S rRNA 5	GGTAGTCCACACAGTAAACGATGAA	PMID_19748469
	BT 16S rRNA 3	CCCGTCAATTCCTTTGAGTTTC	PMID_19748469
1Restriction sites underlined
